# Supplementary material for: 7-Dimethyl­amino-2-phenyl-1,2,4-triazolo[1,5-a][1,3,5]triazin-5-amine methanol solvate
Source: Acta Crystallogr Sect E Struct Rep Online. 2008 Sep 27;64(Pt 10):o2021. doi: 10.1107/S1600536808030481 (PMC2959306; doi:10.1107/S1600536808030481)
Supplement: Supplementary file 1 [file e-64-o2021-sup1.cif]

##############################################################################
###                                                                        ###
###        Electronic paper (Acta Crystallographica Section E)             ###
###                                                                        ###
##############################################################################
#                                                                            #
# This CIF contains the data in a paper accepted for publication in Acta     #
# Crystallographica Section E. It conforms to the requirements of Notes      #
# for Authors for Section E, and has been peer reviewed under the auspices   #
# of the IUCr Commission on Journals.                                        #
#                                                                            #
# Full details of the Crystallographic Information File format               #
# are given in the paper "The Crystallographic Information File (CIF):       #
# a New Standard Archive File for Crystallography" by S. R. Hall, F. H.      #
# Allen and I. D. Brown [Acta Cryst. (1991), A47, 655-685].                  #
#                                                                            #
# The current version of the core CIF dictionary is obtainable from          #
# ftp://ftp.iucr.org/pub/cif_core.dic. The current version number is 2.4.    #
#                                                                            #
# Software is freely available for graphical display of the structure(s) in  #
# this CIF.  For information consult the CIF home page http://www.iucr.org/  #
# cif/home.html                                                              #
#                                                                            #
# This file may be used for bona fide research purposes within the           #
# scientific community so long as proper attribution is given to the journal # 
# article from which it was obtained.                                        #
#                                                                            #
##############################################################################
                                             
data_I
_audit_creation_method     SHELXL-97
_chemical_name_systematic
;
7-Dimethylamino-2-phenyl-1,2,4-triazolo[1,5-<i>a</i>][1,3,5]triazin-5-amine
methanol solvate
;
_chemical_name_common     ?
_chemical_formula_moiety     'C12 H13 N7, C H4 O'
_chemical_formula_sum     'C13 H17 N7 O'
_chemical_formula_iupac     'C12 H13 N7, C H4 O'
_chemical_formula_weight     287.34
_chemical_melting_point     521
_symmetry_cell_setting     Triclinic
_symmetry_space_group_name_H-M     'P-1'
_symmetry_space_group_name_Hall     '-P 1'
loop_
    _symmetry_equiv_pos_as_xyz
    'x, y, z'
    '-x, -y, -z'
_cell_length_a     6.9963(5)
_cell_length_b     8.0435(5)
_cell_length_c     13.0942(9)
_cell_angle_alpha     93.4930(10)
_cell_angle_beta     93.9720(10)
_cell_angle_gamma     102.8830(10)
_cell_volume     714.39(8)
_cell_formula_units_Z     2
_cell_measurement_reflns_used     5236
_cell_measurement_theta_min     2.61
_cell_measurement_theta_max     27.48
_cell_measurement_temperature     223(2)
_exptl_crystal_description     Block
_exptl_crystal_colour     Colourless
_exptl_crystal_size_max     0.74
_exptl_crystal_size_mid     0.68
_exptl_crystal_size_min     0.40
_exptl_crystal_density_diffrn     1.336
_exptl_crystal_density_meas     ?
_exptl_crystal_density_method     'not measured'
_exptl_crystal_F_000     304
_exptl_absorpt_coefficient_mu     0.092
_exptl_absorpt_correction_type     multi-scan
_exptl_absorpt_process_details     '(SADABS; Sheldrick, 2001)'
_exptl_absorpt_correction_T_min     0.9348
_exptl_absorpt_correction_T_max     0.9640
_exptl_special_details
;
;
_diffrn_ambient_temperature     223(2)
_diffrn_radiation_type     MoK\a
_diffrn_radiation_wavelength     0.71073
_diffrn_radiation_source     'fine-focus sealed tube'
_diffrn_radiation_monochromator     graphite
_diffrn_measurement_device_type     'Bruker SMART APEX CCD'
_diffrn_measurement_method     '\f and \w'
_diffrn_detector_area_resol_mean     ?
_diffrn_reflns_number     9183
_diffrn_reflns_av_R_equivalents     0.0231
_diffrn_reflns_av_sigmaI/netI     0.0232
_diffrn_reflns_theta_min     2.61
_diffrn_reflns_theta_max     27.50
_diffrn_reflns_theta_full     27.50
_diffrn_measured_fraction_theta_max     0.995
_diffrn_measured_fraction_theta_full     0.995
_diffrn_reflns_limit_h_min     -9
_diffrn_reflns_limit_h_max     9
_diffrn_reflns_limit_k_min     -10
_diffrn_reflns_limit_k_max     10
_diffrn_reflns_limit_l_min     -16
_diffrn_reflns_limit_l_max     16
_diffrn_standards_number     0
_diffrn_standards_interval_count     .
_diffrn_standards_interval_time     .
_diffrn_standards_decay_%     ?
_refine_special_details
;
Refinement of <i>F</i>^2^ against ALL reflections. The weighted <i>R</i>-factor
<i>wR</i> and goodness of fit <i>S</i> are based on <i>F</i>^2^, conventional
<i>R</i>-factors <i>R</i> are based on <i>F</i>, with <i>F</i> set to zero for
negative <i>F</i>^2^. The threshold expression of <i>F</i>^2^ >
\s(<i>F</i>^2^) is used only for calculating <i>R</i>-factors(gt) <i>etc</i>.
and is not relevant to the choice of reflections for refinement.
<i>R</i>-factors based on <i>F</i>^2^ are statistically about twice as large
as those based on <i>F</i>, and <i>R</i>- factors based on ALL data will be
even larger.
;
_reflns_number_total     3256
_reflns_number_gt     2870
_reflns_threshold_expression     I>2\s(I)
_refine_ls_structure_factor_coef     Fsqd
_refine_ls_matrix_type     full
_refine_ls_R_factor_all     0.0507
_refine_ls_R_factor_gt     0.0466
_refine_ls_wR_factor_gt     0.1350
_refine_ls_wR_factor_ref     0.1389
_refine_ls_goodness_of_fit_ref     1.072
_refine_ls_restrained_S_all     1.072
_refine_ls_number_reflns     3256
_refine_ls_number_parameters     205
_refine_ls_number_restraints     0
_refine_ls_number_constraints     53
_refine_ls_hydrogen_treatment     mixed
_refine_ls_weighting_scheme     calc
_refine_ls_weighting_details
         'calc w=1/[\s^2^(Fo^2^)+(0.0789P)^2^+0.1582P] where P=(Fo^2^+2Fc^2^)/3'
_atom_sites_solution_hydrogens     difmap
_atom_sites_solution_primary     direct
_atom_sites_solution_secondary     difmap
_refine_ls_shift/su_max     0.000
_refine_ls_shift/su_mean     0.000
_refine_diff_density_max     0.264
_refine_diff_density_min     -0.233
_refine_ls_extinction_method     none
_refine_ls_extinction_coef     ?
loop_
    _atom_type_symbol
    _atom_type_description
    _atom_type_scat_dispersion_real
    _atom_type_scat_dispersion_imag
    _atom_type_scat_source
    'C' 'C' 0.0033 0.0016
                         'International Tables Vol C Tables 4.2.6.8 and 6.1.1.4'
    'H' 'H' 0.0000 0.0000
                         'International Tables Vol C Tables 4.2.6.8 and 6.1.1.4'
    'N' 'N' 0.0061 0.0033
                         'International Tables Vol C Tables 4.2.6.8 and 6.1.1.4'
    'O' 'O' 0.0106 0.0060
                         'International Tables Vol C Tables 4.2.6.8 and 6.1.1.4'
_computing_data_collection     'SMART (Bruker, 2001)'
_computing_cell_refinement     'SAINT (Bruker, 2001)'
_computing_data_reduction     'SAINT (Bruker, 2001)'
_computing_structure_solution     'SHELXS97 (Sheldrick, 2008)'
_computing_structure_refinement     'SHELXL97 (Sheldrick, 2008)'
_computing_molecular_graphics     'SHELXTL (Sheldrick, 2008)'
_computing_publication_material     'SHELXTL (Sheldrick, 2008)'
loop_
    _atom_site_type_symbol
    _atom_site_label
    _atom_site_fract_x
    _atom_site_fract_y
    _atom_site_fract_z
    _atom_site_U_iso_or_equiv
    _atom_site_adp_type
    _atom_site_calc_flag
    _atom_site_refinement_flags
    _atom_site_occupancy
    _atom_site_disorder_assembly
    _atom_site_disorder_group
    N N1 0.81509(16) 0.63570(13) 0.67882(8) 0.0325(3) Uani d . 1 . .
    N N2 0.66405(16) 0.37327(13) 0.60113(8) 0.0322(3) Uani d . 1 . .
    N N3 0.73812(15) 0.48432(13) 0.52921(8) 0.0296(2) Uani d . 1 . .
    N N4 0.90611(16) 0.77645(13) 0.52784(9) 0.0343(3) Uani d . 1 . .
    N N5 0.81734(16) 0.59004(13) 0.37296(8) 0.0327(3) Uani d . 1 . .
    N N6 0.9623(2) 0.87296(16) 0.36975(11) 0.0432(3) Uani d . 1 . .
    H H6NA 0.954(3) 0.859(2) 0.3018(16) 0.053(5) Uiso d . 1 . .
    H H6NB 1.001(3) 0.975(3) 0.3987(15) 0.055(5) Uiso d . 1 . .
    N N7 0.65525(16) 0.30863(13) 0.37239(8) 0.0343(3) Uani d . 1 . .
    C C1 0.71566(17) 0.47092(16) 0.68750(10) 0.0309(3) Uani d . 1 . .
    C C2 0.82710(17) 0.64251(15) 0.57841(10) 0.0304(3) Uani d . 1 . .
    C C3 0.89340(18) 0.74312(16) 0.42567(10) 0.0330(3) Uani d . 1 . .
    C C4 0.73645(17) 0.45873(15) 0.42375(10) 0.0291(3) Uani d . 1 . .
    C C6 0.5786(2) 0.14747(17) 0.41673(12) 0.0439(3) Uani d . 1 . .
    H H6A 0.6609 0.0681 0.4018 0.066 Uiso calc R 1 . .
    H H6B 0.4452 0.0991 0.3874 0.066 Uiso calc R 1 . .
    H H6C 0.5789 0.1681 0.4905 0.066 Uiso calc R 1 . .
    C C7 0.6562(2) 0.29631(19) 0.26060(11) 0.0428(3) Uani d . 1 . .
    H H7A 0.6950 0.4101 0.2371 0.064 Uiso calc R 1 . .
    H H7B 0.5255 0.2413 0.2299 0.064 Uiso calc R 1 . .
    H H7C 0.7489 0.2293 0.2406 0.064 Uiso calc R 1 . .
    C C8 0.66609(18) 0.40434(16) 0.78684(10) 0.0333(3) Uani d . 1 . .
    C C9 0.7706(2) 0.4838(2) 0.87779(11) 0.0431(3) Uani d . 1 . .
    H H9 0.8728 0.5815 0.8760 0.052 Uiso calc R 1 . .
    C C10 0.7244(3) 0.4193(2) 0.97062(12) 0.0517(4) Uani d . 1 . .
    H H10 0.7960 0.4728 1.0318 0.062 Uiso calc R 1 . .
    C C11 0.5733(3) 0.2762(2) 0.97403(12) 0.0512(4) Uani d . 1 . .
    H H11 0.5433 0.2323 1.0374 0.061 Uiso calc R 1 . .
    C C12 0.4663(2) 0.1978(2) 0.88451(12) 0.0456(4) Uani d . 1 . .
    H H12 0.3624 0.1016 0.8870 0.055 Uiso calc R 1 . .
    C C13 0.5127(2) 0.26140(17) 0.79114(11) 0.0386(3) Uani d . 1 . .
    H H13 0.4402 0.2078 0.7302 0.046 Uiso calc R 1 . .
    O O1S 1.00567(17) 0.92566(15) 0.81876(10) 0.0530(3) Uani d . 1 . .
    H H1S 0.936(3) 0.838(3) 0.7737(16) 0.061(6) Uiso d . 1 . .
    C C1S 0.8695(3) 0.9935(3) 0.86937(19) 0.0739(6) Uani d . 1 . .
    H H1S1 0.8051 0.9119 0.9148 0.111 Uiso calc R 1 . .
    H H1S2 0.7720 1.0174 0.8195 0.111 Uiso calc R 1 . .
    H H1S3 0.9360 1.0986 0.9092 0.111 Uiso calc R 1 . .
loop_
    _atom_site_aniso_label
    _atom_site_aniso_U_11
    _atom_site_aniso_U_22
    _atom_site_aniso_U_33
    _atom_site_aniso_U_12
    _atom_site_aniso_U_13
    _atom_site_aniso_U_23
    N1 0.0333(5) 0.0275(5) 0.0349(6) 0.0040(4) 0.0007(4) 0.0013(4)
    N2 0.0341(5) 0.0271(5) 0.0341(5) 0.0038(4) 0.0024(4) 0.0047(4)
    N3 0.0296(5) 0.0238(5) 0.0336(5) 0.0028(4) 0.0011(4) 0.0019(4)
    N4 0.0364(6) 0.0256(5) 0.0383(6) 0.0017(4) 0.0027(4) 0.0021(4)
    N5 0.0333(5) 0.0287(5) 0.0353(6) 0.0054(4) 0.0039(4) 0.0019(4)
    N6 0.0550(8) 0.0304(6) 0.0409(7) 0.0007(5) 0.0081(5) 0.0054(5)
    N7 0.0370(6) 0.0277(5) 0.0355(6) 0.0036(4) 0.0005(4) -0.0014(4)
    C1 0.0279(6) 0.0288(6) 0.0356(6) 0.0056(4) 0.0009(5) 0.0032(5)
    C2 0.0279(6) 0.0249(6) 0.0370(6) 0.0048(4) -0.0005(5) -0.0006(5)
    C3 0.0302(6) 0.0286(6) 0.0402(7) 0.0059(5) 0.0042(5) 0.0041(5)
    C4 0.0253(5) 0.0280(6) 0.0339(6) 0.0068(4) 0.0009(4) 0.0008(5)
    C6 0.0527(8) 0.0260(6) 0.0473(8) -0.0013(6) 0.0026(6) -0.0023(5)
    C7 0.0503(8) 0.0391(7) 0.0357(7) 0.0062(6) 0.0021(6) -0.0066(5)
    C8 0.0330(6) 0.0326(6) 0.0348(7) 0.0081(5) 0.0020(5) 0.0042(5)
    C9 0.0414(7) 0.0436(7) 0.0394(7) 0.0010(6) -0.0008(6) 0.0031(6)
    C10 0.0558(9) 0.0599(10) 0.0340(7) 0.0036(7) -0.0015(6) 0.0021(6)
    C11 0.0560(9) 0.0599(10) 0.0368(7) 0.0074(7) 0.0106(6) 0.0109(7)
    C12 0.0446(8) 0.0442(8) 0.0462(8) 0.0029(6) 0.0098(6) 0.0095(6)
    C13 0.0394(7) 0.0355(7) 0.0388(7) 0.0046(5) 0.0017(5) 0.0034(5)
    O1S 0.0485(6) 0.0470(6) 0.0569(7) -0.0004(5) 0.0067(5) -0.0090(5)
    C1S 0.0679(12) 0.0663(12) 0.0864(14) 0.0126(10) 0.0233(11) -0.0111(11)
_geom_special_details
;
All e.s.d.'s (except the e.s.d. in the dihedral angle between two l.s. planes)
are estimated using the full covariance matrix. The cell e.s.d.'s are taken
into account individually in the estimation of e.s.d.'s in distances, angles
and torsion angles; correlations between e.s.d.'s in cell parameters are only
used when they are defined by crystal symmetry. An approximate (isotropic)
treatment of cell e.s.d.'s is used for estimating e.s.d.'s involving l.s.
planes.
;
loop_
    _geom_bond_atom_site_label_1
    _geom_bond_atom_site_label_2
    _geom_bond_site_symmetry_2
    _geom_bond_distance
    _geom_bond_publ_flag
    N1 C2 . 1.3269(17) ?
    N1 C1 . 1.3681(16) ?
    N2 C1 . 1.3172(17) ?
    N2 N3 . 1.3846(14) ?
    N3 C4 . 1.3826(16) ?
    N3 C2 . 1.3830(15) ?
    N4 C2 . 1.3330(16) ?
    N4 C3 . 1.3412(18) ?
    N5 C4 . 1.3226(16) ?
    N5 C3 . 1.3524(16) ?
    N6 C3 . 1.3330(17) ?
    N6 H6NA . 0.89(2) ?
    N6 H6NB . 0.86(2) ?
    N7 C4 . 1.3323(16) ?
    N7 C6 . 1.4594(17) ?
    N7 C7 . 1.4617(18) ?
    C1 C8 . 1.4709(18) ?
    C6 H6A . 0.9700 ?
    C6 H6B . 0.9700 ?
    C6 H6C . 0.9700 ?
    C7 H7A . 0.9700 ?
    C7 H7B . 0.9700 ?
    C7 H7C . 0.9700 ?
    C8 C9 . 1.393(2) ?
    C8 C13 . 1.3939(19) ?
    C9 C10 . 1.381(2) ?
    C9 H9 . 0.9400 ?
    C10 C11 . 1.384(2) ?
    C10 H10 . 0.9400 ?
    C11 C12 . 1.382(2) ?
    C11 H11 . 0.9400 ?
    C12 C13 . 1.385(2) ?
    C12 H12 . 0.9400 ?
    C13 H13 . 0.9400 ?
    O1S C1S . 1.386(2) ?
    O1S H1S . 0.92(2) ?
    C1S H1S1 . 0.9700 ?
    C1S H1S2 . 0.9700 ?
    C1S H1S3 . 0.9700 ?
loop_
    _geom_angle_atom_site_label_1
    _geom_angle_atom_site_label_2
    _geom_angle_atom_site_label_3
    _geom_angle_site_symmetry_1
    _geom_angle_site_symmetry_3
    _geom_angle
    _geom_angle_publ_flag
    C2 N1 C1 . . 103.31(10) ?
    C1 N2 N3 . . 101.79(10) ?
    C4 N3 C2 . . 119.85(11) ?
    C4 N3 N2 . . 130.72(10) ?
    C2 N3 N2 . . 109.43(10) ?
    C2 N4 C3 . . 113.98(11) ?
    C4 N5 C3 . . 118.92(11) ?
    C3 N6 H6NA . . 121.0(13) ?
    C3 N6 H6NB . . 120.1(13) ?
    H6NA N6 H6NB . . 118.3(18) ?
    C4 N7 C6 . . 126.56(12) ?
    C4 N7 C7 . . 118.21(11) ?
    C6 N7 C7 . . 115.01(11) ?
    N2 C1 N1 . . 116.27(11) ?
    N2 C1 C8 . . 121.01(11) ?
    N1 C1 C8 . . 122.72(12) ?
    N1 C2 N4 . . 128.12(11) ?
    N1 C2 N3 . . 109.21(11) ?
    N4 C2 N3 . . 122.66(12) ?
    N6 C3 N4 . . 117.28(12) ?
    N6 C3 N5 . . 116.20(13) ?
    N4 C3 N5 . . 126.52(12) ?
    N5 C4 N7 . . 119.54(12) ?
    N5 C4 N3 . . 117.96(11) ?
    N7 C4 N3 . . 122.50(12) ?
    N7 C6 H6A . . 109.5 ?
    N7 C6 H6B . . 109.5 ?
    H6A C6 H6B . . 109.5 ?
    N7 C6 H6C . . 109.5 ?
    H6A C6 H6C . . 109.5 ?
    H6B C6 H6C . . 109.5 ?
    N7 C7 H7A . . 109.5 ?
    N7 C7 H7B . . 109.5 ?
    H7A C7 H7B . . 109.5 ?
    N7 C7 H7C . . 109.5 ?
    H7A C7 H7C . . 109.5 ?
    H7B C7 H7C . . 109.5 ?
    C9 C8 C13 . . 119.13(13) ?
    C9 C8 C1 . . 120.54(12) ?
    C13 C8 C1 . . 120.33(12) ?
    C10 C9 C8 . . 120.14(14) ?
    C10 C9 H9 . . 119.9 ?
    C8 C9 H9 . . 119.9 ?
    C9 C10 C11 . . 120.31(15) ?
    C9 C10 H10 . . 119.8 ?
    C11 C10 H10 . . 119.8 ?
    C12 C11 C10 . . 120.14(14) ?
    C12 C11 H11 . . 119.9 ?
    C10 C11 H11 . . 119.9 ?
    C11 C12 C13 . . 119.79(14) ?
    C11 C12 H12 . . 120.1 ?
    C13 C12 H12 . . 120.1 ?
    C12 C13 C8 . . 120.48(13) ?
    C12 C13 H13 . . 119.8 ?
    C8 C13 H13 . . 119.8 ?
    C1S O1S H1S . . 107.0(13) ?
    O1S C1S H1S1 . . 109.5 ?
    O1S C1S H1S2 . . 109.5 ?
    H1S1 C1S H1S2 . . 109.5 ?
    O1S C1S H1S3 . . 109.5 ?
    H1S1 C1S H1S3 . . 109.5 ?
    H1S2 C1S H1S3 . . 109.5 ?
loop_
    _geom_torsion_atom_site_label_1
    _geom_torsion_atom_site_label_2
    _geom_torsion_atom_site_label_3
    _geom_torsion_atom_site_label_4
    _geom_torsion_site_symmetry_1
    _geom_torsion_site_symmetry_2
    _geom_torsion_site_symmetry_3
    _geom_torsion_site_symmetry_4
    _geom_torsion
    _geom_torsion_publ_flag
    C1 N2 N3 C4 . . . . 178.41(12) ?
    C1 N2 N3 C2 . . . . -0.83(12) ?
    N3 N2 C1 N1 . . . . 0.51(14) ?
    N3 N2 C1 C8 . . . . 179.98(10) ?
    C2 N1 C1 N2 . . . . 0.03(14) ?
    C2 N1 C1 C8 . . . . -179.44(11) ?
    C1 N1 C2 N4 . . . . 178.09(12) ?
    C1 N1 C2 N3 . . . . -0.57(13) ?
    C3 N4 C2 N1 . . . . -179.24(12) ?
    C3 N4 C2 N3 . . . . -0.74(18) ?
    C4 N3 C2 N1 . . . . -178.42(10) ?
    N2 N3 C2 N1 . . . . 0.92(13) ?
    C4 N3 C2 N4 . . . . 2.83(18) ?
    N2 N3 C2 N4 . . . . -177.83(11) ?
    C2 N4 C3 N6 . . . . 177.38(11) ?
    C2 N4 C3 N5 . . . . -2.68(19) ?
    C4 N5 C3 N6 . . . . -176.15(11) ?
    C4 N5 C3 N4 . . . . 3.9(2) ?
    C3 N5 C4 N7 . . . . 177.83(11) ?
    C3 N5 C4 N3 . . . . -1.48(17) ?
    C6 N7 C4 N5 . . . . 173.18(12) ?
    C7 N7 C4 N5 . . . . -1.02(18) ?
    C6 N7 C4 N3 . . . . -7.5(2) ?
    C7 N7 C4 N3 . . . . 178.25(11) ?
    C2 N3 C4 N5 . . . . -1.60(17) ?
    N2 N3 C4 N5 . . . . 179.22(11) ?
    C2 N3 C4 N7 . . . . 179.11(11) ?
    N2 N3 C4 N7 . . . . -0.1(2) ?
    N2 C1 C8 C9 . . . . 159.09(13) ?
    N1 C1 C8 C9 . . . . -21.47(19) ?
    N2 C1 C8 C13 . . . . -21.37(18) ?
    N1 C1 C8 C13 . . . . 158.07(12) ?
    C13 C8 C9 C10 . . . . 1.2(2) ?
    C1 C8 C9 C10 . . . . -179.30(14) ?
    C8 C9 C10 C11 . . . . -0.5(3) ?
    C9 C10 C11 C12 . . . . -0.6(3) ?
    C10 C11 C12 C13 . . . . 0.9(3) ?
    C11 C12 C13 C8 . . . . -0.2(2) ?
    C9 C8 C13 C12 . . . . -0.8(2) ?
    C1 C8 C13 C12 . . . . 179.66(12) ?
loop_
    _geom_hbond_atom_site_label_D
    _geom_hbond_atom_site_label_H
    _geom_hbond_atom_site_label_A
    _geom_hbond_site_symmetry_A
    _geom_hbond_distance_DH
    _geom_hbond_distance_HA
    _geom_hbond_distance_DA
    _geom_hbond_angle_DHA
    O1S H1S N1 . 0.92(2) 1.97(2) 2.8861(16) 172.8(18)
    N6 H6NB N4 2_776 0.86(2) 2.11(2) 2.9679(17) 178.8(18)
    N6 H6NA O1S 2_776 0.89(2) 2.398(19) 3.0280(18) 128.3(16)
    C6 H6C N2 . 0.97 2.08 2.8753(18) 138.0
    C6 H6C N3 . 0.97 2.54 2.9484(17) 105.1
    C7 H7A N5 . 0.97 2.22 2.6788(18) 107.9
    C7 H7C O1S 2_766 0.97 2.48 3.4438(19) 175.9
data_global
_journal_date_recd_electronic     2008-08-07
_journal_date_accepted     2008-09-22
_journal_name_full     'Acta Crystallographica, Section E'
_journal_year     2008
_journal_volume     64
_journal_issue     10
_journal_page_first     o2021
_journal_page_last     o2021
_journal_paper_category     QO
_journal_coeditor_code     FB2109
_publ_contact_author_name     'Anton V. Dolzhenko'
_publ_contact_author_address
;
Department of Pharmacy
Faculty of Science
National University of Singapore
18 Science Drive 4
Singapore 117543
Singapore
;
_publ_contact_author_email     phada@nus.edu.sg
_publ_contact_author_fax     '+65 6779 1554'
_publ_contact_author_phone     '+65 6516 2657'
_publ_section_title
;
7-Dimethylamino-2-phenyl-1,2,4-triazolo[1,5-<i>a</i>][1,3,5]triazin-5-amine
methanol solvate
;
_publ_section_title_footnote
;
Part 11 in the series `Fused heterocyclic systems with <i>s</i>-triazine
ring'. For Part 10, see Dolzhenko <i>et al.</i> (2008).
;
loop_
    _publ_author_name
    _publ_author_footnote
    _publ_author_address
    'Dolzhenko, Anton V.' .
;
Department of Pharmacy
Faculty of Science
National University of Singapore
18 Science Drive 4
Singapore 117543
Singapore
;
    'Tan, Geok Kheng' .
;
Department of Chemistry
Faculty of Science
National University of Singapore
3 Science Drive 3
Singapore 117543
Singapore
;
    'Koh, Lip Lin' .
;
Department of Chemistry
Faculty of Science
National University of Singapore
3 Science Drive 3
Singapore 117543
Singapore
;
    'Woo, Su Fen' .
;
Department of Chemistry
Faculty of Science
National University of Singapore
3 Science Drive 3
Singapore 117543
Singapore
;
    'Chui, Wai Keung' .
;
Department of Pharmacy
Faculty of Science
National University of Singapore
18 Science Drive 4
Singapore 117543
Singapore
;
