# Supplementary material for: 7-Dimethyl­amino-2-phenyl-1,2,4-triazolo[1,5-a][1,3,5]triazin-5-amine methanol solvate
Source: Acta Crystallogr Sect E Struct Rep Online. 2008 Sep 27;64(Pt 10):o2021. doi: 10.1107/S1600536808030481 (PMC2959306; doi:10.1107/S1600536808030481)
Supplement: Supplementary file 2 [file e-64-o2021-Isup2.hkl]

# 
# h,k,l, Fc-squared, Fo-squared, sigma(Fo-squared) and status flag 
# 
data_I
_shelx_title ' 8279 in P-1' 
_shelx_refln_list_code          4 
_shelx_F_calc_maximum       88.25 
_exptl_crystal_F_000       304.00 
_reflns_d_resolution_high  0.7697 
 
loop_ 
 _symmetry_equiv_pos_as_xyz 
 'x, y, z' 
 '-x, -y, -z' 
 
_cell_length_a     6.9963 
_cell_length_b     8.0435 
_cell_length_c    13.0942 
_cell_angle_alpha  93.493 
_cell_angle_beta   93.972 
_cell_angle_gamma 102.883 
 
_shelx_F_squared_multiplier     1.000 
 
loop_ 
 _refln_index_h 
 _refln_index_k 
 _refln_index_l 
 _refln_F_squared_calc 
 _refln_F_squared_meas 
 _refln_F_squared_sigma 
 _refln_observed_status 
   1   0   0        7.13        5.12      0.29 o 
   2   0   0      489.73      529.17      7.93 o 
   3   0   0       53.83       45.24      1.48 o 
   4   0   0       51.61       50.08      0.94 o 
   5   0   0       14.41       17.08      0.43 o 
   6   0   0       35.56       36.69      0.77 o 
   7   0   0        0.76        0.84      0.33 o 
   8   0   0        0.06        0.03      0.26 o 
  -8   1   0        5.84        6.63      0.53 o 
  -7   1   0        0.85        0.71      0.24 o 
  -6   1   0        0.01       -0.05      0.11 o 
  -5   1   0       67.96       60.09      1.07 o 
  -4   1   0      274.95      300.95      4.61 o 
  -3   1   0      115.24      107.82      1.71 o 
  -1   1   0      261.20      275.17      5.00 o 
   0   1   0     3032.22     2805.50     59.45 o 
   1   1   0     1616.74     1623.39     24.27 o 
   2   1   0       87.05       82.66      1.32 o 
   3   1   0       38.77       38.56      1.10 o 
   4   1   0       13.17       12.46      0.41 o 
   5   1   0        8.13        6.04      0.25 o 
   6   1   0        0.85        0.73      0.18 o 
   7   1   0        2.70        3.09      0.29 o 
   8   1   0        0.46        0.30      0.28 o 
  -9   2   0        0.33        0.29      0.31 o 
  -8   2   0        3.66        3.64      0.42 o 
  -7   2   0       35.69       34.89      0.92 o 
  -6   2   0       62.05       66.23      1.43 o 
  -5   2   0       96.02      101.28      1.68 o 
  -4   2   0     3011.30     3065.71     52.47 o 
  -3   2   0      193.27      195.18      3.52 o 
  -2   2   0     7755.42     7415.10    300.75 o 
  -1   2   0     2956.40     2915.32     55.89 o 
   0   2   0        0.00        0.11      0.07 o 
   1   2   0       66.45       70.93      1.24 o 
   2   2   0       73.05       81.22      1.31 o 
   3   2   0       91.05       94.18      1.54 o 
   4   2   0       64.34       60.76      1.28 o 
   5   2   0        2.22        1.11      0.14 o 
   6   2   0        0.34        0.46      0.18 o 
   7   2   0       54.04       52.25      1.28 o 
   8   2   0       35.99       37.01      1.85 o 
  -9   3   0        1.64        1.76      0.38 o 
  -8   3   0        2.50        2.19      0.29 o 
  -7   3   0       10.05        9.73      0.45 o 
  -6   3   0      696.95      663.75     14.29 o 
  -5   3   0        0.38        0.79      0.57 o 
  -4   3   0     1987.24     2047.75     35.39 o 
  -3   3   0       14.69        7.56      0.79 o 
  -2   3   0        3.39        6.57      0.50 o 
  -1   3   0      129.12      137.15      2.12 o 
   0   3   0       14.77       11.09      0.33 o 
   1   3   0      147.64      156.73      2.43 o 
   2   3   0       86.62      106.06      1.71 o 
   3   3   0       14.95       21.91      0.48 o 
   4   3   0        4.01        5.18      0.23 o 
   5   3   0       70.45       71.00      1.82 o 
   6   3   0       44.29       41.34      1.20 o 
   7   3   0      102.98      102.12      2.67 o 
  -8   4   0      164.31      143.66      8.00 o 
  -7   4   0        9.09        9.27      0.44 o 
  -6   4   0      314.55      316.70      6.81 o 
  -5   4   0       92.86       99.49      1.98 o 
  -4   4   0       63.93       67.70      1.39 o 
  -3   4   0      741.34      731.80     12.76 o 
  -2   4   0        0.28        0.72      0.09 o 
  -1   4   0        0.08        0.23      0.09 o 
   0   4   0        5.35        1.21      0.27 o 
   1   4   0      130.86      140.36      2.22 o 
   2   4   0        2.21        1.41      0.15 o 
   3   4   0       56.21       57.98      1.04 o 
   4   4   0       17.78       14.43      1.08 o 
   5   4   0      262.94      266.93      6.01 o 
   6   4   0       58.08       55.42      1.66 o 
   7   4   0       16.32       18.23      0.87 o 
  -8   5   0       97.64       96.62      2.10 o 
  -7   5   0       22.14       20.90      1.14 o 
  -6   5   0       16.11       13.49      0.51 o 
  -5   5   0      101.84       91.38      1.86 o 
  -4   5   0       30.48       31.83      0.79 o 
  -3   5   0        0.45        0.17      0.09 o 
  -2   5   0       12.83        9.03      0.26 o 
  -1   5   0       93.57       85.45      1.41 o 
   0   5   0        8.22        9.28      0.62 o 
   1   5   0      142.86      140.91      2.26 o 
   2   5   0        0.27        0.40      0.12 o 
   3   5   0      533.35      565.62      9.93 o 
   4   5   0       94.35       86.17      2.25 o 
   5   5   0       14.59       15.71      1.06 o 
   6   5   0       14.04       14.18      0.76 o 
  -8   6   0        2.18        1.59      0.30 o 
  -7   6   0        0.19        0.28      0.21 o 
  -6   6   0       34.72       34.00      0.80 o 
  -5   6   0       40.06       34.57      0.89 o 
  -4   6   0       46.79       38.15      0.93 o 
  -3   6   0       18.58       21.12      0.59 o 
  -2   6   0       82.01       83.92      1.71 o 
  -1   6   0      189.34      203.33      3.92 o 
   0   6   0        6.74        5.66      0.26 o 
   1   6   0      451.21      479.66      8.45 o 
   2   6   0       56.16       52.25      1.18 o 
   3   6   0        4.92        5.24      0.45 o 
   4   6   0       39.12       35.27      1.21 o 
   5   6   0        0.00        0.37      0.27 o 
   6   6   0        0.22        0.39      0.35 o 
  -7   7   0       14.78       12.51      0.80 o 
  -6   7   0        0.30        0.31      0.20 o 
  -5   7   0       15.18       15.01      0.55 o 
  -4   7   0       39.21       39.91      0.98 o 
  -3   7   0       56.17       58.01      1.28 o 
  -2   7   0        3.28        3.12      0.20 o 
  -1   7   0      309.58      310.80      5.58 o 
   0   7   0        2.42        1.27      0.27 o 
   1   7   0       15.63       13.38      0.67 o 
   2   7   0       64.81       57.41      1.31 o 
   3   7   0        0.01       -0.10      0.20 o 
   4   7   0        1.62        0.99      0.33 o 
   5   7   0        2.55        2.81      0.45 o 
  -7   8   0       13.21       10.39      0.91 o 
  -6   8   0        2.07        2.66      0.31 o 
  -5   8   0       10.44        9.90      0.58 o 
  -4   8   0        0.31        0.14      0.18 o 
  -3   8   0      205.05      214.06      6.93 o 
  -2   8   0        5.08        4.41      0.40 o 
  -1   8   0       16.45       16.50      0.58 o 
   0   8   0       67.32       61.39      2.62 o 
   1   8   0        9.45        9.35      0.45 o 
   2   8   0       12.59       10.25      1.24 o 
   3   8   0       10.97        9.80      0.65 o 
   4   8   0        3.86        4.88      0.53 o 
  -6   9   0        0.58        0.53      0.22 o 
  -5   9   0       60.06       59.10      1.77 o 
  -4   9   0        3.17        3.28      0.68 o 
  -3   9   0       10.71       10.19      0.62 o 
  -2   9   0       27.68       24.11      0.95 o 
  -1   9   0       17.00       18.07      0.81 o 
   0   9   0        9.61        8.84      0.58 o 
   1   9   0       18.80       19.00      0.85 o 
   2   9   0        4.62        6.37      1.49 o 
  -4  10   0        5.44        6.67      0.64 o 
  -3  10   0        8.12        7.28      0.58 o 
  -2  10   0        4.82        5.33      0.52 o 
  -1  10   0        6.07        7.02      0.57 o 
   0  10   0        0.03        0.16      0.40 o 
   0 -10   1       13.64       14.42      0.80 o 
   1 -10   1       22.75       24.91      1.86 o 
   2 -10   1        0.08        0.27      0.30 o 
   3 -10   1        0.01        0.36      0.32 o 
   4 -10   1       40.53       41.82      1.46 o 
  -2  -9   1        3.40        2.79      0.42 o 
  -1  -9   1       20.31       20.48      0.72 o 
   0  -9   1       10.74       11.58      0.52 o 
   1  -9   1        1.57        1.38      0.34 o 
   2  -9   1       93.74       92.51      2.45 o 
   3  -9   1      135.79      143.28      3.53 o 
   4  -9   1        0.57        0.25      0.27 o 
   5  -9   1       48.18       47.05      1.53 o 
   6  -9   1        0.31       -0.03      0.36 o 
  -4  -8   1        0.04        0.19      0.28 o 
  -3  -8   1       15.37       16.62      0.82 o 
  -2  -8   1       39.64       36.81      1.33 o 
  -1  -8   1        8.24        5.27      0.35 o 
   0  -8   1       98.47       95.34      2.94 o 
   1  -8   1      251.26      259.63      8.15 o 
   2  -8   1       20.04       17.19      0.74 o 
   3  -8   1      105.07      100.84      2.57 o 
   4  -8   1        0.01       -0.08      0.16 o 
   5  -8   1        0.61        0.76      0.22 o 
   6  -8   1        2.08        2.28      0.29 o 
   7  -8   1        1.86        2.25      0.32 o 
  -5  -7   1       20.46       23.32      1.02 o 
  -4  -7   1       22.89       21.85      1.07 o 
  -3  -7   1        1.04        5.20      0.66 o 
  -2  -7   1       43.86       44.94      1.10 o 
  -1  -7   1      307.81      303.19      5.50 o 
   0  -7   1      119.91      114.87      2.78 o 
   1  -7   1      333.15      334.68      5.99 o 
   2  -7   1        5.04        3.55      0.26 o 
   3  -7   1        0.15        0.02      0.14 o 
   4  -7   1       27.66       26.79      0.75 o 
   5  -7   1       14.96       14.52      0.55 o 
   6  -7   1       14.13       13.18      0.54 o 
   7  -7   1        5.17        4.56      0.37 o 
  -6  -6   1        3.00        3.51      0.48 o 
  -5  -6   1        0.01        0.02      0.24 o 
  -4  -6   1        5.90        7.87      0.54 o 
  -3  -6   1      296.02      277.38      5.07 o 
  -2  -6   1      216.49      193.03      6.79 o 
  -1  -6   1      800.95      763.79     27.77 o 
   0  -6   1       15.24       12.53      0.53 o 
   1  -6   1       39.59       42.25      1.00 o 
   2  -6   1      106.32      110.47      1.82 o 
   3  -6   1       24.81       21.27      0.59 o 
   4  -6   1       19.48       15.43      0.77 o 
   5  -6   1        0.00       -0.07      0.14 o 
   6  -6   1        5.11        5.09      0.34 o 
   7  -6   1        8.01        7.68      0.64 o 
   8  -6   1       22.71       23.13      0.80 o 
  -6  -5   1        0.93        2.60      0.40 o 
  -5  -5   1      114.10      109.80      2.80 o 
  -4  -5   1      160.14      152.66      3.63 o 
  -3  -5   1      833.15      829.76     14.44 o 
  -2  -5   1       27.97       26.97      0.70 o 
  -1  -5   1       80.91       89.76      1.49 o 
   0  -5   1       24.83       34.13      0.74 o 
   1  -5   1       62.00       53.05      0.93 o 
   2  -5   1      197.81      207.49      3.22 o 
   3  -5   1        0.10        0.52      0.35 o 
   4  -5   1       31.42       35.36      0.85 o 
   5  -5   1       21.28       20.02      0.86 o 
   6  -5   1       16.88       14.70      0.55 o 
   7  -5   1        4.65        5.31      1.15 o 
   8  -5   1      130.06      122.12      2.55 o 
  -7  -4   1       14.67       14.26      0.77 o 
  -6  -4   1       81.80       87.64      2.34 o 
  -5  -4   1      566.64      553.72     11.93 o 
  -4  -4   1       51.06       45.08      1.38 o 
  -3  -4   1        4.74        2.75      0.17 o 
  -2  -4   1        2.51        1.28      0.12 o 
  -1  -4   1      150.09      175.13      2.73 o 
   0  -4   1     1408.90     1640.39     28.65 o 
   1  -4   1        6.32        5.63      0.19 o 
   2  -4   1        0.14        1.04      0.10 o 
   3  -4   1        1.22        0.75      0.15 o 
   4  -4   1       14.26       18.02      0.52 o 
   5  -4   1        3.26        4.86      0.41 o 
   6  -4   1      453.11      445.97      8.00 o 
   7  -4   1        1.86        1.67      0.30 o 
   8  -4   1      141.64      132.89      3.00 o 
  -7  -3   1      241.20      245.60      5.64 o 
  -6  -3   1       25.89       24.79      1.10 o 
  -5  -3   1        8.76        8.74      0.40 o 
  -4  -3   1        0.45        0.73      0.22 o 
  -3  -3   1      101.13      123.67      2.00 o 
  -2  -3   1     1165.69     1359.83     21.79 o 
  -1  -3   1       57.37       51.91      0.88 o 
   0  -3   1        7.58       11.10      0.40 o 
   1  -3   1       98.64       97.53      1.53 o 
   2  -3   1      192.90      214.77      3.83 o 
   3  -3   1       57.04       65.36      1.30 o 
   4  -3   1      927.27      948.47     16.51 o 
   5  -3   1        0.24        0.50      0.13 o 
   6  -3   1      362.68      358.05      6.47 o 
   7  -3   1        5.10        4.95      0.34 o 
   8  -3   1       10.24        9.84      1.71 o 
   9  -3   1        6.49        7.61      0.95 o 
  -8  -2   1        6.76        6.65      0.77 o 
  -7  -2   1       23.28       20.78      0.70 o 
  -6  -2   1        0.06       -0.07      0.14 o 
  -5  -2   1       19.52       21.99      0.53 o 
  -4  -2   1      135.08      143.49      2.31 o 
  -3  -2   1      102.06      135.65      2.16 o 
  -2  -2   1      126.52      170.09      2.64 o 
  -1  -2   1     1584.57     1652.13     24.66 o 
   0  -2   1      220.57      250.29      3.84 o 
   1  -2   1      111.27      120.64      1.86 o 
   2  -2   1      441.43      477.58      8.33 o 
   3  -2   1       66.67       87.43      2.03 o 
   4  -2   1     1917.53     2031.63     30.25 o 
   5  -2   1        5.40        7.03      0.25 o 
   6  -2   1       18.15       18.57      0.58 o 
   7  -2   1        1.11        1.08      0.25 o 
   8  -2   1       16.66       18.82      0.86 o 
   9  -2   1        8.67        7.86      0.97 o 
  -8  -1   1        0.27        0.19      0.27 o 
  -7  -1   1        1.65        1.72      0.25 o 
  -6  -1   1       15.37       15.24      0.50 o 
  -5  -1   1       20.76       25.69      0.65 o 
  -4  -1   1      128.38      165.90      4.83 o 
  -3  -1   1      279.56      326.83      4.98 o 
  -2  -1   1      137.40      170.24      2.62 o 
  -1  -1   1      121.10      134.72      2.06 o 
   0  -1   1      953.02      960.56     13.18 o 
   1  -1   1      508.14      539.75      8.11 o 
   2  -1   1     7788.29     6922.44    132.99 o 
   3  -1   1       95.15      105.84      1.68 o 
   4  -1   1        9.51       12.51      0.32 o 
   5  -1   1       57.70       62.06      1.10 o 
   6  -1   1       37.28       35.37      1.10 o 
   7  -1   1       51.41       51.95      1.55 o 
   8  -1   1        0.11       -0.12      0.25 o 
  -8   0   1        1.96        1.67      0.35 o 
  -7   0   1        2.94        3.28      0.72 o 
  -6   0   1        7.59        9.04      0.73 o 
  -5   0   1        0.07        0.51      0.11 o 
  -4   0   1       57.05       68.93      1.41 o 
  -3   0   1      523.13      564.88      8.49 o 
  -2   0   1     1300.64     1341.28     32.02 o 
  -1   0   1       23.10       19.82      0.47 o 
   1   0   1     1679.71     1752.77     24.96 o 
   2   0   1      108.04      123.47      1.91 o 
   3   0   1       76.17       96.30      1.55 o 
   4   0   1      161.74      150.56      2.53 o 
   5   0   1       36.91       31.96      0.75 o 
   6   0   1       13.33       11.27      0.45 o 
   7   0   1        0.04        0.34      0.22 o 
   8   0   1        1.07        1.35      0.33 o 
  -9   1   1        0.92        0.49      0.49 o 
  -8   1   1        0.32        0.26      0.23 o 
  -7   1   1        0.15        0.02      0.19 o 
  -6   1   1        8.64        8.93      0.35 o 
  -5   1   1      242.42      250.45      3.90 o 
  -4   1   1       47.02       51.59      1.05 o 
  -3   1   1      291.20      315.53      4.79 o 
  -2   1   1     1185.40     1168.76     17.43 o 
  -1   1   1     1417.46     1441.93     21.57 o 
   0   1   1     1012.12     1065.30     21.30 o 
   1   1   1      995.66     1066.13     16.06 o 
   2   1   1      372.24      357.36      6.44 o 
   3   1   1       17.19       17.25      0.37 o 
   4   1   1       79.72       80.68      1.36 o 
   5   1   1        6.60        8.12      0.29 o 
   6   1   1       12.71       10.67      0.45 o 
   7   1   1        7.09        7.59      0.42 o 
   8   1   1        6.72        6.78      0.55 o 
  -9   2   1        0.02        0.11      0.28 o 
  -8   2   1        0.05       -0.20      0.40 o 
  -7   2   1       18.89       19.29      0.63 o 
  -6   2   1        4.52        4.75      0.29 o 
  -5   2   1       18.47       18.47      0.52 o 
  -4   2   1     1192.32     1198.74     17.91 o 
  -3   2   1      144.66      183.03      2.82 o 
  -2   2   1        2.62        1.34      0.25 o 
  -1   2   1     6114.15     4909.45    186.99 o 
   0   2   1       41.89       43.92      0.72 o 
   1   2   1        4.04        1.95      0.10 o 
   2   2   1       34.31       39.75      0.70 o 
   3   2   1       24.11       23.63      0.48 o 
   4   2   1       10.58       18.47      0.59 o 
   5   2   1        3.21        4.21      0.34 o 
   6   2   1       12.92       11.35      0.59 o 
   7   2   1       38.99       38.72      1.26 o 
   8   2   1        1.11        1.09      0.57 o 
  -9   3   1        1.21        1.24      0.35 o 
  -8   3   1        0.91        0.70      0.26 o 
  -7   3   1        0.93        0.67      0.21 o 
  -6   3   1      243.59      238.00      4.40 o 
  -5   3   1       11.76       15.32      0.50 o 
  -4   3   1       40.17       34.49      0.81 o 
  -3   3   1     1631.75     1797.47     31.05 o 
  -2   3   1       52.42       65.17      1.06 o 
  -1   3   1       24.38       27.01      0.49 o 
   0   3   1       93.81      101.34      1.60 o 
   1   3   1       18.41       11.82      0.65 o 
   2   3   1      346.51      404.94      6.14 o 
   3   3   1        1.01        0.65      0.10 o 
   4   3   1        0.07        0.15      0.12 o 
   5   3   1       57.13       56.80      1.28 o 
   6   3   1        9.16        8.07      0.43 o 
   7   3   1       27.03       25.13      1.02 o 
  -8   4   1       13.09       11.75      0.63 o 
  -7   4   1        3.67        4.49      0.42 o 
  -6   4   1        6.86        6.00      0.40 o 
  -5   4   1      127.75      134.74      2.59 o 
  -4   4   1        3.52        1.34      0.20 o 
  -3   4   1      308.97      296.97      5.30 o 
  -2   4   1      350.98      374.16      6.52 o 
  -1   4   1       85.15       75.53      1.24 o 
   0   4   1      223.15      281.63      4.30 o 
   1   4   1       53.54       72.01      1.21 o 
   2   4   1        1.92        5.64      0.21 o 
   3   4   1      191.32      200.42      3.17 o 
   4   4   1       48.90       46.35      1.25 o 
   5   4   1       26.01       25.33      0.76 o 
   6   4   1        1.77        1.87      0.35 o 
   7   4   1        0.34        0.19      0.26 o 
  -8   5   1       11.33        9.82      0.51 o 
  -7   5   1       28.96       27.47      1.16 o 
  -6   5   1       11.04        9.36      0.60 o 
  -5   5   1      208.75      195.28      3.66 o 
  -4   5   1      147.28      134.08      4.40 o 
  -3   5   1      165.36      163.53      2.58 o 
  -2   5   1      109.45      128.53      2.06 o 
  -1   5   1       42.18       51.24      0.91 o 
   0   5   1      101.32      125.75      2.02 o 
   1   5   1      275.99      314.44      4.83 o 
   2   5   1       67.60       71.12      1.25 o 
   3   5   1        0.04       -0.12      0.32 o 
   4   5   1       14.81       12.53      0.64 o 
   5   5   1        0.34        0.27      0.31 o 
   6   5   1       16.06       14.66      0.77 o 
  -8   6   1        0.72        0.91      0.26 o 
  -7   6   1       14.60       13.72      0.70 o 
  -6   6   1        4.11        4.34      0.32 o 
  -5   6   1       14.56       13.93      0.51 o 
  -4   6   1      209.01      203.74      4.26 o 
  -3   6   1        0.16        0.57      0.15 o 
  -2   6   1       63.60       68.69      1.20 o 
  -1   6   1       50.09       58.68      1.18 o 
   0   6   1       53.99       57.59      1.04 o 
   1   6   1        0.00       -0.07      0.14 o 
   2   6   1       26.01       27.72      0.74 o 
   3   6   1        0.02        0.02      0.21 o 
   4   6   1       34.82       31.05      1.11 o 
   5   6   1       13.20       12.04      0.70 o 
  -7   7   1        0.01       -0.10      0.19 o 
  -6   7   1      100.85       91.26      1.96 o 
  -5   7   1       11.23       10.47      0.46 o 
  -4   7   1       15.86       14.69      0.77 o 
  -3   7   1        5.22        4.86      0.30 o 
  -2   7   1       41.45       42.17      0.83 o 
  -1   7   1       12.85       13.01      0.39 o 
   0   7   1       10.50       12.37      0.47 o 
   1   7   1        7.52        5.79      0.39 o 
   2   7   1       47.56       43.82      1.35 o 
   3   7   1       27.80       27.14      1.02 o 
   4   7   1        0.89        1.29      0.34 o 
   5   7   1       28.96       29.71      1.20 o 
  -7   8   1        2.25        3.27      0.36 o 
  -6   8   1       29.20       26.75      0.95 o 
  -5   8   1       10.89        9.88      0.47 o 
  -4   8   1        9.71        9.09      0.44 o 
  -3   8   1        0.23        0.32      0.19 o 
  -2   8   1        0.00       -0.15      0.29 o 
  -1   8   1       23.40       21.73      0.66 o 
   0   8   1       18.08       16.53      1.80 o 
   1   8   1       14.14       13.39      0.55 o 
   2   8   1        0.47        0.85      0.29 o 
   3   8   1       23.11       25.57      1.42 o 
  -6   9   1        0.85        0.59      0.26 o 
  -5   9   1        2.65        3.01      0.33 o 
  -4   9   1        1.08        0.51      0.28 o 
  -3   9   1       11.37       12.80      0.69 o 
  -2   9   1        3.54        3.81      0.41 o 
  -1   9   1        2.95        2.53      0.50 o 
   0   9   1        0.98        0.55      0.19 o 
   1   9   1        5.34        7.70      0.57 o 
   2   9   1        4.65        6.56      0.56 o 
  -4  10   1        4.17        4.23      0.49 o 
  -3  10   1        0.77        1.08      0.33 o 
  -2  10   1        1.54        1.73      0.37 o 
  -1  10   1        0.14        0.05      0.30 o 
   0  10   1       10.63        5.78      0.64 o 
   0 -10   2        2.81        3.24      0.46 o 
   1 -10   2        2.09        2.33      0.41 o 
   2 -10   2        0.47        0.49      0.31 o 
   3 -10   2       16.95       18.37      0.89 o 
   4 -10   2       30.56       33.11      1.26 o 
  -2  -9   2        1.60        2.27      0.40 o 
  -1  -9   2        3.43        4.20      0.36 o 
   0  -9   2        7.36        7.37      0.42 o 
   1  -9   2       11.01        9.47      0.58 o 
   2  -9   2       39.09       37.44      1.27 o 
   3  -9   2      104.29      106.13      3.61 o 
   4  -9   2       30.37       30.28      1.13 o 
   5  -9   2       55.08       55.45      2.14 o 
   6  -9   2        0.52        0.83      0.32 o 
  -4  -8   2       11.91       15.86      0.84 o 
  -3  -8   2       14.69       14.57      0.77 o 
  -2  -8   2        5.34        5.61      0.38 o 
  -1  -8   2        2.07        2.08      0.27 o 
   0  -8   2       29.72       29.21      2.20 o 
   1  -8   2      159.81      157.99      4.48 o 
   2  -8   2       96.80       95.77      2.45 o 
   3  -8   2      162.98      163.18      3.90 o 
   4  -8   2        0.30        0.29      0.28 o 
   5  -8   2       19.41       19.38      0.67 o 
   6  -8   2        4.49        4.64      0.38 o 
   7  -8   2        3.79        3.38      0.37 o 
  -5  -7   2        5.15        4.43      0.51 o 
  -4  -7   2        5.96        6.61      0.75 o 
  -3  -7   2        9.07        7.34      0.53 o 
  -2  -7   2       21.57       25.89      0.76 o 
  -1  -7   2      173.90      161.85      3.09 o 
   0  -7   2      124.60      116.27      3.12 o 
   1  -7   2      315.68      306.26      5.51 o 
   2  -7   2        0.00        0.00      0.14 o 
   3  -7   2       48.39       45.74      1.35 o 
   4  -7   2       13.40       12.84      0.49 o 
   5  -7   2       15.69       14.22      0.85 o 
   6  -7   2        0.21        0.25      0.20 o 
   7  -7   2        4.34        4.08      0.36 o 
  -6  -6   2       21.17       27.33      1.78 o 
  -5  -6   2        0.05        0.02      0.30 o 
  -4  -6   2       17.91       18.64      0.82 o 
  -3  -6   2       49.01       49.98      1.18 o 
  -2  -6   2       71.94       77.99      1.64 o 
  -1  -6   2      317.99      318.34      5.71 o 
   0  -6   2       12.53       11.14      0.66 o 
   1  -6   2       30.46       29.62      1.03 o 
   2  -6   2       22.54       17.99      0.49 o 
   3  -6   2       58.70       62.23      1.55 o 
   4  -6   2        0.16        0.04      0.14 o 
   5  -6   2       22.85       21.84      0.66 o 
   6  -6   2        0.45        0.49      0.18 o 
   7  -6   2        4.54        4.42      0.35 o 
   8  -6   2       16.35       17.36      0.69 o 
  -6  -5   2        3.75        3.43      0.43 o 
  -5  -5   2        2.86        4.85      0.57 o 
  -4  -5   2       58.11       67.33      1.47 o 
  -3  -5   2      205.00      209.63      3.87 o 
  -2  -5   2       36.89       34.85      0.85 o 
  -1  -5   2        3.38        4.95      0.27 o 
   0  -5   2       71.02       65.98      1.29 o 
   1  -5   2      213.24      226.04      3.50 o 
   2  -5   2        1.11        0.79      0.11 o 
   3  -5   2       60.87       53.98      1.15 o 
   4  -5   2        0.33       -0.06      0.11 o 
   5  -5   2        2.03        1.36      0.22 o 
   6  -5   2       28.44       28.63      0.80 o 
   7  -5   2       17.52       18.44      0.68 o 
   8  -5   2       63.43       60.84      2.33 o 
  -7  -4   2        4.66        6.57      0.56 o 
  -6  -4   2       66.19       71.29      1.99 o 
  -5  -4   2       71.78       71.93      2.99 o 
  -4  -4   2        3.24        4.98      0.33 o 
  -3  -4   2       17.95       15.20      0.45 o 
  -2  -4   2      193.08      184.44      3.48 o 
  -1  -4   2      338.64      358.31      6.30 o 
   0  -4   2      113.41      126.83      2.00 o 
   1  -4   2      100.38       93.19      1.50 o 
   2  -4   2        1.05        0.61      0.11 o 
   3  -4   2        0.14        0.56      0.12 o 
   4  -4   2      100.34      102.22      1.99 o 
   5  -4   2       54.56       53.04      1.18 o 
   6  -4   2       84.67       80.39      2.10 o 
   7  -4   2        1.92        2.97      0.29 o 
   8  -4   2       56.40       50.24      1.92 o 
  -7  -3   2       14.54       14.83      0.75 o 
  -6  -3   2        0.01       -0.10      0.21 o 
  -5  -3   2        6.26        5.08      0.25 o 
  -4  -3   2       96.99       98.16      1.66 o 
  -3  -3   2       81.48       88.09      1.47 o 
  -2  -3   2      435.95      490.75      7.42 o 
  -1  -3   2      203.45      198.58      3.54 o 
   0  -3   2        2.61        1.28      0.09 o 
   1  -3   2        2.31        3.13      0.24 o 
   2  -3   2      301.12      312.93      4.75 o 
   3  -3   2        7.11        7.85      0.29 o 
   4  -3   2       68.06       75.53      2.19 o 
   5  -3   2        7.65        9.16      0.87 o 
   6  -3   2      301.35      316.58      5.76 o 
   7  -3   2       28.95       29.38      0.83 o 
   8  -3   2        0.41        0.75      0.31 o 
  -8  -2   2        5.02        6.78      0.55 o 
  -7  -2   2        0.68        0.57      0.22 o 
  -6  -2   2       39.18       38.97      0.83 o 
  -5  -2   2        2.31        3.04      0.20 o 
  -4  -2   2      106.02      105.64      1.75 o 
  -3  -2   2       58.50       64.15      1.10 o 
  -2  -2   2       51.62       64.02      1.06 o 
  -1  -2   2      313.38      323.24      9.03 o 
   0  -2   2      155.61      146.44      2.19 o 
   1  -2   2       16.14       16.33      0.31 o 
   2  -2   2      549.79      603.35     10.49 o 
   3  -2   2       45.60       65.95      1.09 o 
   4  -2   2      695.38      708.10     11.71 o 
   5  -2   2       44.53       44.22      1.21 o 
   6  -2   2       11.56       10.06      0.41 o 
   7  -2   2       20.55       18.27      1.13 o 
   8  -2   2       21.14       22.22      1.00 o 
  -8  -1   2       19.97       19.95      1.21 o 
  -7  -1   2        0.01        0.05      0.16 o 
  -6  -1   2        4.72        4.22      0.24 o 
  -5  -1   2        0.56        0.82      0.20 o 
  -4  -1   2      280.54      298.31      4.59 o 
  -3  -1   2      134.67      126.75      2.01 o 
  -2  -1   2        8.69        9.15      0.33 o 
  -1  -1   2      418.64      405.61     14.34 o 
   0  -1   2     1332.52     1267.20     22.05 o 
   1  -1   2      893.46      939.42     16.11 o 
   2  -1   2      190.40      201.93      3.08 o 
   3  -1   2       19.98       28.51      0.53 o 
   4  -1   2       15.51       18.50      0.41 o 
   5  -1   2       19.01       16.63      0.41 o 
   6  -1   2        6.02        6.51      0.28 o 
   7  -1   2       10.83        8.42      0.54 o 
   8  -1   2       74.23       73.81      2.13 o 
  -8   0   2        0.07        0.08      0.28 o 
  -7   0   2        0.26        0.29      0.15 o 
  -6   0   2      153.00      155.90      2.56 o 
  -5   0   2        2.86        3.17      0.25 o 
  -4   0   2        1.67        0.15      0.09 o 
  -3   0   2        6.38        4.84      0.24 o 
  -2   0   2        8.42        9.15      0.29 o 
  -1   0   2     1095.67     1133.99     16.95 o 
   0   0   2      178.12      179.70      2.74 o 
   1   0   2      574.44      549.69      9.59 o 
   2   0   2      312.36      302.04      4.56 o 
   3   0   2      322.38      327.70      4.98 o 
   4   0   2       35.43       30.21      0.60 o 
   5   0   2       31.88       36.39      0.72 o 
   6   0   2      276.25      270.37      4.93 o 
   7   0   2       57.11       58.96      1.73 o 
   8   0   2        5.58        4.72      0.49 o 
  -9   1   2        0.10        0.70      0.47 o 
  -8   1   2       38.56       41.19      1.34 o 
  -7   1   2        7.14        8.60      0.40 o 
  -6   1   2        1.91        2.24      0.19 o 
  -5   1   2      109.27      111.39      2.44 o 
  -4   1   2        0.55        0.18      0.08 o 
  -3   1   2        1.95        5.54      0.18 o 
  -2   1   2      398.20      395.80      5.95 o 
  -1   1   2     1812.56     1688.75     25.26 o 
   0   1   2       65.98       76.42      1.18 o 
   1   1   2     3423.84     3449.18     67.71 o 
   2   1   2      170.99      158.48      2.83 o 
   3   1   2      675.63      797.80     13.77 o 
   4   1   2      630.50      615.70      9.30 o 
   5   1   2       42.96       42.39      1.94 o 
   6   1   2       56.18       54.34      1.41 o 
   7   1   2       32.68       31.60      0.89 o 
   8   1   2        9.03       10.20      0.66 o 
  -9   2   2        0.78        1.03      0.42 o 
  -8   2   2        5.33        5.73      0.38 o 
  -7   2   2       15.58       14.75      1.02 o 
  -6   2   2        1.68        1.57      0.20 o 
  -5   2   2        0.41        1.13      0.17 o 
  -4   2   2       45.33       42.38      0.77 o 
  -3   2   2      523.27      489.67      7.37 o 
  -2   2   2       73.76       76.88      1.41 o 
  -1   2   2     1077.59     1075.18     16.01 o 
   0   2   2      219.09      240.99      4.20 o 
   1   2   2     2686.54     2842.96     48.74 o 
   2   2   2     1418.30     1568.18     26.91 o 
   3   2   2       19.31       19.36      0.50 o 
   4   2   2      149.88      144.69      4.98 o 
   5   2   2      112.51      102.43      5.31 o 
   6   2   2        4.85        3.56      0.30 o 
   7   2   2        0.00       -0.09      0.18 o 
   8   2   2        1.34        1.32      0.38 o 
  -9   3   2        0.01        0.02      0.26 o 
  -8   3   2        0.66        0.38      0.29 o 
  -7   3   2       16.80       15.20      0.55 o 
  -6   3   2       96.80       88.83      1.83 o 
  -5   3   2       54.15       46.27      1.03 o 
  -4   3   2       35.52       41.79      0.76 o 
  -3   3   2        9.25        6.96      0.21 o 
  -2   3   2      589.25      622.39      9.33 o 
  -1   3   2      472.62      520.86      8.99 o 
   0   3   2     1370.90     1630.83     24.28 o 
   1   3   2      194.77      206.05      3.17 o 
   2   3   2       49.32       61.32      1.04 o 
   3   3   2       91.37       77.95      3.11 o 
   4   3   2       50.65       44.76      1.03 o 
   5   3   2       10.66       11.01      0.46 o 
   6   3   2        0.33        0.35      0.20 o 
   7   3   2        0.05        0.28      0.23 o 
  -8   4   2       15.62       15.65      0.62 o 
  -7   4   2       11.86        9.81      0.45 o 
  -6   4   2        0.14       -0.06      0.19 o 
  -5   4   2       19.78       15.82      0.51 o 
  -4   4   2      207.60      207.35      3.80 o 
  -3   4   2       77.67       92.19      1.50 o 
  -2   4   2      154.63      145.28      2.28 o 
  -1   4   2      677.85      702.43     10.54 o 
   0   4   2       72.73       94.59      1.54 o 
   1   4   2       28.59       26.42      0.53 o 
   2   4   2      155.23      151.98      3.91 o 
   3   4   2       31.14       32.09      0.91 o 
   4   4   2       17.02       14.09      0.54 o 
   5   4   2       22.97       22.92      0.72 o 
   6   4   2        0.23        0.38      0.26 o 
   7   4   2        1.43        2.13      0.39 o 
  -8   5   2       10.82       10.79      0.52 o 
  -7   5   2       16.35       15.81      0.58 o 
  -6   5   2        9.21        7.05      0.37 o 
  -5   5   2      106.78      103.99      2.09 o 
  -4   5   2       15.75       18.80      0.55 o 
  -3   5   2      201.14      182.64      2.87 o 
  -2   5   2      301.36      313.85      5.53 o 
  -1   5   2        3.44        6.71      0.23 o 
   0   5   2       12.94       14.94      0.37 o 
   1   5   2        0.82        1.86      0.14 o 
   2   5   2        6.28        6.36      0.25 o 
   3   5   2       33.45       29.44      0.78 o 
   4   5   2        8.69       10.31      0.58 o 
   5   5   2       10.89        8.20      0.55 o 
   6   5   2        3.04        3.16      0.43 o 
  -8   6   2        0.96        0.55      0.23 o 
  -7   6   2       18.54       16.70      0.68 o 
  -6   6   2       17.82       16.65      0.60 o 
  -5   6   2       60.68       60.92      1.36 o 
  -4   6   2       81.86       76.79      1.60 o 
  -3   6   2        0.10        0.30      0.10 o 
  -2   6   2       10.53        9.89      0.38 o 
  -1   6   2        3.47        2.11      0.16 o 
   0   6   2        4.70        3.02      0.21 o 
   1   6   2       42.31       37.15      0.75 o 
   2   6   2       38.14       36.22      1.13 o 
   3   6   2       62.11       58.50      1.66 o 
   4   6   2       15.85       14.80      1.16 o 
   5   6   2        7.30        8.49      0.60 o 
  -7   7   2       50.87       54.73      1.36 o 
  -6   7   2        0.03        0.36      0.21 o 
  -5   7   2        2.56        3.36      0.72 o 
  -4   7   2        2.73        2.84      0.46 o 
  -3   7   2       17.00       15.02      0.51 o 
  -2   7   2        0.95        0.50      0.21 o 
  -1   7   2      154.30      141.71      2.35 o 
   0   7   2       30.48       27.11      0.74 o 
   1   7   2       75.27       76.44      1.62 o 
   2   7   2        5.33        6.11      0.47 o 
   3   7   2        3.73        4.31      0.44 o 
   4   7   2        6.89        8.40      0.71 o 
  -7   8   2        0.00       -0.15      0.30 o 
  -6   8   2        4.61        4.47      0.37 o 
  -5   8   2        1.61        1.97      0.26 o 
  -4   8   2        1.03        1.12      0.22 o 
  -3   8   2      127.32      124.00      2.47 o 
  -2   8   2       17.43       16.80      0.83 o 
  -1   8   2       45.17       43.31      1.05 o 
   0   8   2        0.52        0.86      0.28 o 
   1   8   2        0.06       -0.03      0.21 o 
   2   8   2        2.14        3.07      0.41 o 
   3   8   2       45.34       50.22      1.61 o 
  -6   9   2        0.04       -0.11      0.23 o 
  -5   9   2       25.68       26.60      1.04 o 
  -4   9   2       11.12       11.33      0.66 o 
  -3   9   2       57.67       54.42      1.62 o 
  -2   9   2        2.93        2.91      0.39 o 
  -1   9   2        1.69        1.88      0.37 o 
   0   9   2        3.53        3.55      0.98 o 
   1   9   2       24.03       27.13      1.05 o 
   2   9   2        4.52        5.33      0.52 o 
  -3  10   2        1.94        1.97      0.60 o 
  -2  10   2        5.39        5.60      0.66 o 
  -1  10   2        7.24        8.28      0.61 o 
   0 -10   3        1.08        1.15      0.36 o 
   1 -10   3       12.82       15.79      0.90 o 
   2 -10   3        1.00        0.69      0.34 o 
   3 -10   3        3.44        3.64      0.49 o 
   4 -10   3       14.61       16.51      0.87 o 
  -2  -9   3        6.95        7.29      0.58 o 
  -1  -9   3       28.46       31.59      0.94 o 
   0  -9   3        3.39        4.14      0.35 o 
   1  -9   3        0.00       -0.03      0.23 o 
   2  -9   3        8.23        9.21      0.69 o 
   3  -9   3       35.08       36.78      1.27 o 
   4  -9   3       36.94       39.58      1.34 o 
   5  -9   3       25.53       26.84      1.06 o 
  -4  -8   3        0.07        0.20      0.55 o 
  -3  -8   3        9.72       10.74      0.67 o 
  -2  -8   3        7.96        8.77      0.55 o 
  -1  -8   3        3.26        3.85      0.32 o 
   0  -8   3        5.85        6.56      0.38 o 
   1  -8   3       22.90       23.19      0.79 o 
   2  -8   3      110.87      116.47      2.90 o 
   3  -8   3       62.07       61.30      1.74 o 
   4  -8   3       17.31       20.12      0.87 o 
   5  -8   3       10.28       11.17      0.61 o 
   6  -8   3        0.43        0.56      0.20 o 
   7  -8   3        0.02        0.32      0.46 o 
  -5  -7   3        1.35        1.58      0.94 o 
  -4  -7   3        1.19        1.47      0.34 o 
  -3  -7   3       22.67       23.53      0.75 o 
  -2  -7   3        9.54        9.10      0.44 o 
  -1  -7   3        2.18        2.16      0.25 o 
   0  -7   3      184.91      176.99      5.82 o 
   1  -7   3      142.31      142.41      2.73 o 
   2  -7   3        5.12        5.89      0.32 o 
   3  -7   3       36.53       35.15      1.31 o 
   4  -7   3        0.20        0.19      0.17 o 
   5  -7   3        3.79        4.40      0.32 o 
   6  -7   3       11.25        9.49      0.47 o 
   7  -7   3        0.64        0.64      0.24 o 
  -6  -6   3        4.87        6.28      0.57 o 
  -5  -6   3        1.32        0.96      0.30 o 
  -4  -6   3        2.62        1.95      0.33 o 
  -3  -6   3       12.33       10.72      0.47 o 
  -2  -6   3      294.57      286.86      5.21 o 
  -1  -6   3      171.59      193.65      3.60 o 
   0  -6   3        0.06        0.33      0.13 o 
   1  -6   3       58.55       51.63      1.12 o 
   2  -6   3        3.30        4.06      0.20 o 
   3  -6   3       10.48        9.89      0.38 o 
   4  -6   3       51.18       44.35      1.04 o 
   5  -6   3        3.06        2.03      0.24 o 
   6  -6   3       16.51       16.13      0.67 o 
   7  -6   3        0.70        0.44      0.42 o 
   8  -6   3        2.91        2.96      0.35 o 
  -6  -5   3        0.00       -0.12      0.24 o 
  -5  -5   3        0.03        0.33      0.24 o 
  -4  -5   3      275.85      273.31      5.00 o 
  -3  -5   3       53.77       61.75      1.35 o 
  -2  -5   3        0.07        0.45      0.20 o 
  -1  -5   3       35.05       37.75      0.88 o 
   0  -5   3       14.30       11.32      0.38 o 
   1  -5   3        2.24        4.08      0.18 o 
   2  -5   3      240.00      251.07      6.22 o 
   3  -5   3       41.42       43.72      0.98 o 
   4  -5   3       47.91       47.98      1.08 o 
   5  -5   3        0.71        1.27      0.19 o 
   6  -5   3       11.10       10.69      0.46 o 
   7  -5   3        0.71        0.17      0.34 o 
   8  -5   3        0.01        0.21      0.29 o 
  -7  -4   3        0.85        1.62      0.36 o 
  -6  -4   3       86.19       82.01      2.22 o 
  -5  -4   3        1.93        2.61      0.26 o 
  -4  -4   3       23.79       18.25      1.03 o 
  -3  -4   3        6.55        5.96      0.30 o 
  -2  -4   3        9.87       10.12      0.46 o 
  -1  -4   3       33.47       33.85      0.77 o 
   0  -4   3      620.55      673.95     11.66 o 
   1  -4   3      382.20      426.52      6.45 o 
   2  -4   3      104.14      110.86      1.78 o 
   3  -4   3        0.06        0.17      0.10 o 
   4  -4   3       11.99        7.99      0.33 o 
   5  -4   3       11.94       13.78      0.48 o 
   6  -4   3       13.98       12.37      0.49 o 
   7  -4   3        0.76        1.20      0.22 o 
   8  -4   3        0.89        0.66      0.31 o 
  -7  -3   3        0.43        0.30      0.29 o 
  -6  -3   3       89.78       82.48      3.42 o 
  -5  -3   3        0.09        0.53      0.14 o 
  -4  -3   3       20.39       17.04      0.44 o 
  -3  -3   3       40.80       38.27      0.73 o 
  -2  -3   3      597.82      644.01      9.68 o 
  -1  -3   3      482.04      526.68      9.14 o 
   0  -3   3      212.84      245.24      3.74 o 
   1  -3   3      141.08      129.80      2.03 o 
   2  -3   3        0.01        0.06      0.13 o 
   3  -3   3       12.49        6.59      0.33 o 
   4  -3   3       55.67       42.84      3.02 o 
   5  -3   3        0.15        1.09      0.17 o 
   6  -3   3        2.30        2.94      0.43 o 
   7  -3   3        2.30        2.44      0.35 o 
   8  -3   3       13.87       14.67      0.78 o 
  -8  -2   3       39.08       39.52      1.34 o 
  -7  -2   3        2.34        3.95      0.41 o 
  -6  -2   3       17.15       16.59      0.48 o 
  -5  -2   3       63.37       57.98      1.08 o 
  -4  -2   3      369.13      392.39      6.01 o 
  -3  -2   3      113.25      140.09      2.23 o 
  -2  -2   3      265.11      334.69      5.90 o 
  -1  -2   3       88.58       65.21      1.22 o 
   0  -2   3       51.34       34.16      0.58 o 
   1  -2   3      398.17      374.04      5.63 o 
   2  -2   3      474.19      451.87      7.81 o 
   3  -2   3      124.99      145.88      2.28 o 
   4  -2   3       72.85       84.16      1.40 o 
   5  -2   3       36.74       40.74      0.78 o 
   6  -2   3        3.16        3.29      0.38 o 
   7  -2   3        1.53        1.38      0.34 o 
   8  -2   3        3.06        2.76      0.62 o 
  -8  -1   3        0.00        0.48      0.27 o 
  -7  -1   3       45.86       47.34      0.99 o 
  -6  -1   3      158.22      172.03      3.25 o 
  -5  -1   3       22.84       20.70      0.70 o 
  -4  -1   3       75.55       95.13      2.25 o 
  -3  -1   3       20.16       22.44      0.46 o 
  -2  -1   3        8.05        6.70      0.26 o 
  -1  -1   3      188.97      170.80      3.53 o 
   0  -1   3     1713.73     1694.24     25.30 o 
   1  -1   3      420.73      421.29      6.31 o 
   2  -1   3       19.99       30.46      0.54 o 
   3  -1   3      140.02      145.74      2.28 o 
   4  -1   3       28.08       32.17      0.62 o 
   5  -1   3        2.32        2.48      0.22 o 
   6  -1   3        0.43        0.89      0.25 o 
   7  -1   3        1.75        1.41      0.32 o 
   8  -1   3       10.44        9.98      0.65 o 
  -8   0   3       39.12       42.41      1.89 o 
  -7   0   3        0.07        0.15      0.13 o 
  -6   0   3       31.44       30.49      0.68 o 
  -5   0   3        4.45        4.91      0.36 o 
  -4   0   3       21.45       25.07      1.17 o 
  -3   0   3       17.41       13.66      0.43 o 
  -2   0   3      243.76      250.65      6.47 o 
  -1   0   3       61.26       58.87      0.95 o 
   0   0   3        0.31        0.20      0.04 o 
   1   0   3      325.45      344.33      7.49 o 
   2   0   3      563.93      599.36      8.99 o 
   3   0   3      133.72      123.65      1.96 o 
   4   0   3       65.44       63.64      1.26 o 
   5   0   3      108.17      112.14      2.18 o 
   6   0   3        2.24        1.23      0.21 o 
   7   0   3        2.66        2.39      0.43 o 
   8   0   3       32.61       31.53      1.20 o 
  -8   1   3       22.54       20.75      0.70 o 
  -7   1   3        0.26        0.17      0.16 o 
  -6   1   3        9.39       10.51      0.35 o 
  -5   1   3       37.39       34.94      0.70 o 
  -4   1   3        9.58        6.80      0.23 o 
  -3   1   3       10.76       16.18      0.35 o 
  -2   1   3      649.89      697.85     11.26 o 
  -1   1   3      139.27      134.87      8.43 o 
   0   1   3      280.59      310.92      4.68 o 
   1   1   3       95.30       78.06      1.24 o 
   2   1   3      367.23      382.16      6.65 o 
   3   1   3      302.91      314.07      5.54 o 
   4   1   3       54.89       43.37      1.10 o 
   5   1   3        0.18        0.01      0.13 o 
   6   1   3       56.10       52.91      1.23 o 
   7   1   3       30.74       30.12      0.87 o 
   8   1   3        0.17        0.32      0.28 o 
  -9   2   3        0.13        0.72      0.51 o 
  -8   2   3        1.93        1.27      0.27 o 
  -7   2   3       14.51       12.67      0.49 o 
  -6   2   3        0.87        0.43      0.16 o 
  -5   2   3       12.73       16.67      0.71 o 
  -4   2   3      248.13      260.87      4.02 o 
  -3   2   3        3.04        3.27      0.14 o 
  -2   2   3      100.90      102.13      1.60 o 
  -1   2   3       73.81       58.02      1.37 o 
   0   2   3      191.81      217.81      3.31 o 
   1   2   3      164.92      176.62      2.72 o 
   2   2   3      321.48      344.71      6.04 o 
   3   2   3      189.44      196.29      3.56 o 
   4   2   3       12.47       13.87      0.46 o 
   5   2   3      175.83      171.97      3.25 o 
   6   2   3       19.30       17.29      0.70 o 
   7   2   3        3.99        3.31      0.33 o 
  -9   3   3        0.35        0.35      0.58 o 
  -8   3   3        0.14       -0.08      0.15 o 
  -7   3   3        0.32        0.34      0.17 o 
  -6   3   3       21.15       22.78      0.84 o 
  -5   3   3       17.38       17.42      0.53 o 
  -4   3   3        0.11        0.05      0.08 o 
  -3   3   3      283.47      253.96      3.89 o 
  -2   3   3       24.43       21.41      0.42 o 
  -1   3   3      466.96      520.05      8.49 o 
   0   3   3      269.21      315.32      6.63 o 
   1   3   3      511.66      590.51     10.21 o 
   2   3   3       77.28       93.96      2.27 o 
   3   3   3      229.14      206.61      3.76 o 
   4   3   3       51.40       50.35      1.14 o 
   5   3   3       22.78       19.36      1.15 o 
   6   3   3        0.27        0.55      0.19 o 
   7   3   3       75.63       72.73      4.20 o 
  -8   4   3        4.23        4.48      0.48 o 
  -7   4   3        9.18        9.05      0.44 o 
  -6   4   3        8.91        7.48      0.37 o 
  -5   4   3       63.55       57.44      1.25 o 
  -4   4   3       35.58       31.45      0.62 o 
  -3   4   3      566.49      588.25      8.86 o 
  -2   4   3      197.92      187.53      2.91 o 
  -1   4   3      147.93      177.91      6.06 o 
   0   4   3      406.29      417.52      6.33 o 
   1   4   3       47.23       39.63      0.73 o 
   2   4   3        1.18        1.73      0.14 o 
   3   4   3      153.28      149.70      2.82 o 
   4   4   3        8.53        7.27      0.37 o 
   5   4   3       56.17       56.05      1.45 o 
   6   4   3        5.21        5.35      0.47 o 
   7   4   3       24.11       24.93      1.04 o 
  -8   5   3        0.71        0.70      0.33 o 
  -7   5   3        0.35        0.63      0.25 o 
  -6   5   3        2.96        2.74      0.25 o 
  -5   5   3       80.65       82.57      1.71 o 
  -4   5   3      104.69       88.51      1.78 o 
  -3   5   3       99.13      101.23      2.30 o 
  -2   5   3       88.55       89.34      1.48 o 
  -1   5   3        1.76        2.28      0.22 o 
   0   5   3        0.62        0.65      0.11 o 
   1   5   3       95.96      104.63      1.73 o 
   2   5   3        8.39        6.47      0.32 o 
   3   5   3       60.66       49.98      2.01 o 
   4   5   3        0.70        0.59      0.20 o 
   5   5   3       94.01       91.17      2.42 o 
   6   5   3        0.27        0.50      0.30 o 
  -8   6   3        0.37        0.12      0.40 o 
  -7   6   3        4.04        3.97      0.33 o 
  -6   6   3       22.60       20.04      0.66 o 
  -5   6   3      127.51      125.19      2.48 o 
  -4   6   3        1.67        2.45      0.50 o 
  -3   6   3        6.42        6.67      0.26 o 
  -2   6   3       75.97       66.63      3.37 o 
  -1   6   3        5.47        6.37      0.34 o 
   0   6   3       13.56       12.64      0.37 o 
   1   6   3      174.06      163.35      2.64 o 
   2   6   3       11.70       12.06      0.45 o 
   3   6   3      100.85      102.41      2.59 o 
   4   6   3       11.75       10.76      0.64 o 
   5   6   3       10.62       11.57      0.85 o 
  -7   7   3       37.45       38.34      1.37 o 
  -6   7   3        8.63        8.21      0.60 o 
  -5   7   3       15.68       13.67      0.61 o 
  -4   7   3       29.99       27.66      0.77 o 
  -3   7   3        0.89        0.43      0.13 o 
  -2   7   3       35.44       33.93      0.71 o 
  -1   7   3       96.47       95.36      1.64 o 
   0   7   3        7.21        7.72      0.31 o 
   1   7   3       88.88       83.74      2.15 o 
   2   7   3       21.06       21.40      0.85 o 
   3   7   3        8.78        9.94      0.61 o 
   4   7   3       13.05       16.28      0.83 o 
  -7   8   3       18.99       15.97      1.20 o 
  -6   8   3        0.03       -0.15      0.35 o 
  -5   8   3        0.07        0.23      0.19 o 
  -4   8   3        4.06        4.66      0.41 o 
  -3   8   3        6.35        6.63      0.38 o 
  -2   8   3        0.49        0.65      0.20 o 
  -1   8   3      132.14      125.90      2.47 o 
   0   8   3        2.41        3.01      0.28 o 
   1   8   3       10.00       10.24      0.59 o 
   2   8   3        0.59        0.83      0.30 o 
   3   8   3        0.31       -0.13      0.28 o 
  -5   9   3        2.31        2.35      0.32 o 
  -4   9   3        2.39        2.59      0.31 o 
  -3   9   3       81.12       83.31      2.25 o 
  -2   9   3        4.34        4.11      0.43 o 
  -1   9   3        3.52        4.18      0.34 o 
   0   9   3        2.66        2.71      0.37 o 
   1   9   3        0.47        0.78      0.31 o 
   2   9   3        6.53        6.95      0.58 o 
  -3  10   3        0.89        0.82      0.32 o 
  -2  10   3        0.56        0.71      0.33 o 
  -1  10   3        0.03        0.21      0.40 o 
   0 -10   4        1.57        1.27      0.36 o 
   1 -10   4       10.50       13.60      1.08 o 
   2 -10   4        6.26        5.90      0.55 o 
   3 -10   4       24.08       25.41      1.32 o 
  -2  -9   4        0.31        0.54      0.25 o 
  -1  -9   4        6.00        7.48      0.45 o 
   0  -9   4        0.14        0.56      0.22 o 
   1  -9   4       16.40       13.46      1.20 o 
   2  -9   4        7.02        7.72      0.56 o 
   3  -9   4        0.17       -0.03      0.24 o 
   4  -9   4       18.17       17.67      0.84 o 
   5  -9   4        0.69        0.98      0.33 o 
  -3  -8   4        6.09        8.17      0.47 o 
  -2  -8   4        7.34        6.06      0.40 o 
  -1  -8   4        1.56        1.46      0.24 o 
   0  -8   4       10.32        8.56      0.46 o 
   1  -8   4       25.44       25.51      1.20 o 
   2  -8   4       18.11       16.94      0.76 o 
   3  -8   4       10.64        9.65      0.58 o 
   4  -8   4        9.79        9.86      0.59 o 
   5  -8   4        9.84        8.73      0.61 o 
   6  -8   4        0.00        0.10      0.21 o 
  -5  -7   4       22.13       24.78      1.38 o 
  -4  -7   4        0.57        0.65      0.33 o 
  -3  -7   4        6.98        5.60      0.38 o 
  -2  -7   4        0.66        1.12      0.23 o 
  -1  -7   4       19.21       19.38      0.63 o 
   0  -7   4       67.60       64.34      1.74 o 
   1  -7   4       14.38       16.09      0.55 o 
   2  -7   4        6.04        5.52      0.41 o 
   3  -7   4        3.11        2.37      0.31 o 
   4  -7   4        0.01        0.18      0.17 o 
   5  -7   4        4.91        5.21      0.35 o 
   6  -7   4       35.60       35.05      0.98 o 
   7  -7   4        4.99        5.63      0.41 o 
  -5  -6   4        1.81        0.80      0.40 o 
  -4  -6   4       18.70       17.97      0.63 o 
  -3  -6   4        0.00        0.16      0.27 o 
  -2  -6   4      122.21      114.25      2.28 o 
  -1  -6   4        2.40        3.89      0.28 o 
   0  -6   4        4.28        3.05      0.24 o 
   1  -6   4        4.97        3.33      0.32 o 
   2  -6   4       19.59       20.13      0.47 o 
   3  -6   4       32.93       35.74      0.87 o 
   4  -6   4       93.72      103.89      2.12 o 
   5  -6   4       20.34       19.35      0.62 o 
   6  -6   4        3.68        2.59      0.48 o 
   7  -6   4        0.00       -0.04      0.18 o 
   8  -6   4        0.23        0.23      0.52 o 
  -6  -5   4        6.25        7.13      0.56 o 
  -5  -5   4        3.87        4.54      0.33 o 
  -4  -5   4       42.69       37.28      0.95 o 
  -3  -5   4        6.65        6.13      0.34 o 
  -2  -5   4        0.96        1.22      0.19 o 
  -1  -5   4        4.10        1.93      0.19 o 
   0  -5   4       37.09       32.52      1.63 o 
   1  -5   4        2.06        2.77      0.21 o 
   2  -5   4      260.63      274.24      4.23 o 
   3  -5   4       30.68       27.04      0.69 o 
   4  -5   4        1.08        0.92      0.17 o 
   5  -5   4        1.95        1.67      0.21 o 
   6  -5   4        1.55        1.07      0.20 o 
   7  -5   4        8.93        7.74      0.46 o 
   8  -5   4        1.37        1.08      0.35 o 
  -7  -4   4        7.14        7.30      0.57 o 
  -6  -4   4       11.23       11.71      0.66 o 
  -5  -4   4       28.60       26.34      0.76 o 
  -4  -4   4       31.87       27.70      0.75 o 
  -3  -4   4        3.56        3.83      0.30 o 
  -2  -4   4        1.33        1.32      0.17 o 
  -1  -4   4       67.26       55.82      1.16 o 
   0  -4   4      702.97      766.70     13.24 o 
   1  -4   4       11.27        7.70      0.24 o 
   2  -4   4       14.64       17.41      0.40 o 
   3  -4   4       44.84       35.38      0.67 o 
   4  -4   4       26.00       21.72      0.60 o 
   5  -4   4        3.91        3.60      0.56 o 
   6  -4   4        0.39        0.40      0.17 o 
   7  -4   4       10.13        8.03      0.55 o 
   8  -4   4        4.08        3.90      0.46 o 
  -7  -3   4        7.61        8.16      0.56 o 
  -6  -3   4        4.13        4.13      0.30 o 
  -5  -3   4       16.74       19.15      0.60 o 
  -4  -3   4        0.14        0.41      0.11 o 
  -3  -3   4       13.76       12.81      0.55 o 
  -2  -3   4      680.24      817.61     15.28 o 
  -1  -3   4       83.41       49.40      1.01 o 
   0  -3   4      340.92      356.85      5.40 o 
   1  -3   4      292.62      300.35      4.57 o 
   2  -3   4      353.99      346.88      5.26 o 
   3  -3   4        8.65        8.23      0.27 o 
   4  -3   4        3.92        3.91      0.36 o 
   5  -3   4       35.90       36.86      0.89 o 
   6  -3   4       41.22       43.53      1.05 o 
   7  -3   4       16.62       14.05      0.71 o 
   8  -3   4        9.52       12.34      0.79 o 
  -8  -2   4        0.05        0.08      0.27 o 
  -7  -2   4       23.86       24.03      0.92 o 
  -6  -2   4       12.73       13.53      0.68 o 
  -5  -2   4        0.13        0.08      0.08 o 
  -4  -2   4      288.01      319.08     13.55 o 
  -3  -2   4        0.12        0.91      0.11 o 
  -2  -2   4      688.57      782.26     16.38 o 
  -1  -2   4      219.66      220.76      3.37 o 
   0  -2   4     1811.63     1813.52     31.30 o 
   1  -2   4       21.24       19.86      0.39 o 
   2  -2   4       31.76       21.19      0.96 o 
   3  -2   4        1.90        3.73      0.16 o 
   4  -2   4       58.37       63.56      1.50 o 
   5  -2   4      112.26      106.33      1.77 o 
   6  -2   4        4.85        5.41      0.43 o 
   7  -2   4        5.92        4.53      0.84 o 
   8  -2   4        1.79        2.52      0.42 o 
  -8  -1   4        2.22        2.82      0.52 o 
  -7  -1   4        4.96        5.52      0.30 o 
  -6  -1   4       87.64       92.95      1.88 o 
  -5  -1   4        0.50        1.94      0.19 o 
  -4  -1   4      280.14      300.39      4.76 o 
  -3  -1   4       13.97       14.61      0.34 o 
  -2  -1   4      635.92      671.21     10.79 o 
  -1  -1   4        1.03        0.65      0.07 o 
   0  -1   4      287.71      265.72      4.01 o 
   1  -1   4      111.09      109.15      1.98 o 
   2  -1   4      223.15      229.02      3.49 o 
   3  -1   4      436.20      432.64      6.54 o 
   4  -1   4        9.12        6.97      0.23 o 
   5  -1   4        1.04        1.40      0.20 o 
   6  -1   4       27.41       28.34      1.00 o 
   7  -1   4      194.28      202.74      4.81 o 
   8  -1   4        0.00       -0.12      0.25 o 
  -8   0   4       37.41       39.62      1.30 o 
  -7   0   4        9.98       10.93      0.40 o 
  -6   0   4      107.56      103.59      2.40 o 
  -5   0   4        1.36        1.16      0.14 o 
  -4   0   4        3.09        4.43      0.24 o 
  -3   0   4        2.09        1.70      0.11 o 
  -2   0   4        3.61        4.15      0.14 o 
  -1   0   4      119.64      125.90      2.27 o 
   0   0   4      978.63      972.07     34.29 o 
   1   0   4      582.14      579.99     16.06 o 
   2   0   4        0.05        0.45      0.13 o 
   3   0   4       94.58      105.47      1.69 o 
   4   0   4       44.33       35.77      0.97 o 
   5   0   4      236.41      235.42      4.29 o 
   6   0   4       14.87       13.21      0.51 o 
   7   0   4       34.70       31.25      1.15 o 
   8   0   4        5.56        5.86      0.56 o 
  -8   1   4       45.55       46.70      1.03 o 
  -7   1   4        0.31        0.36      0.17 o 
  -6   1   4        2.84        2.80      0.20 o 
  -5   1   4        0.15        0.18      0.10 o 
  -4   1   4       96.41       92.88      1.53 o 
  -3   1   4        3.28        5.59      0.18 o 
  -2   1   4      171.31      184.53      3.28 o 
  -1   1   4       96.12       85.28      1.57 o 
   0   1   4       18.74       16.48      0.32 o 
   1   1   4      358.95      393.41      5.93 o 
   2   1   4       11.68        9.41      0.30 o 
   3   1   4      143.77      143.81      2.65 o 
   4   1   4       54.36       48.38      1.06 o 
   5   1   4      273.38      276.85      5.02 o 
   6   1   4       31.35       29.70      0.83 o 
   7   1   4        4.51        5.55      0.77 o 
   8   1   4        1.34        1.25      0.36 o 
  -8   2   4        4.81        4.20      0.44 o 
  -7   2   4        0.17        0.12      0.16 o 
  -6   2   4       12.23       12.40      0.45 o 
  -5   2   4        6.84        6.41      0.25 o 
  -4   2   4        6.98       12.23      0.32 o 
  -3   2   4       73.91       85.88      1.39 o 
  -2   2   4      224.14      233.10      3.55 o 
  -1   2   4       65.48       59.71      0.97 o 
   0   2   4       33.67       42.76      0.73 o 
   1   2   4      333.73      372.52      5.63 o 
   2   2   4        1.62        1.35      0.14 o 
   3   2   4      463.31      476.12      8.34 o 
   4   2   4        6.77        9.15      0.39 o 
   5   2   4        0.11        0.02      0.16 o 
   6   2   4       45.62       40.65      1.10 o 
   7   2   4        2.16        1.78      0.28 o 
  -8   3   4        0.07        0.17      0.28 o 
  -7   3   4        1.15        1.14      0.21 o 
  -6   3   4       14.65       16.54      0.72 o 
  -5   3   4       47.49       49.63      0.92 o 
  -4   3   4      179.84      174.80      4.60 o 
  -3   3   4       46.89       43.56      0.77 o 
  -2   3   4      213.93      234.62      3.59 o 
  -1   3   4      275.50      289.69      5.11 o 
   0   3   4       73.24       86.53      1.40 o 
   1   3   4      225.60      273.33      4.18 o 
   2   3   4      278.03      286.85      5.10 o 
   3   3   4        8.25        8.53      0.49 o 
   4   3   4      287.45      279.89      5.07 o 
   5   3   4        1.91        2.21      0.25 o 
   6   3   4        5.80        6.34      0.40 o 
   7   3   4       22.27       19.20      0.72 o 
  -8   4   4       10.85        9.82      0.65 o 
  -7   4   4        8.94        9.55      0.60 o 
  -6   4   4       27.46       24.56      0.70 o 
  -5   4   4        7.96        6.75      0.33 o 
  -4   4   4       56.61       57.46      1.02 o 
  -3   4   4        3.11        3.94      0.22 o 
  -2   4   4       36.93       36.91      0.68 o 
  -1   4   4      173.88      209.90      3.77 o 
   0   4   4      141.07      130.24      2.08 o 
   1   4   4        2.99        0.70      0.11 o 
   2   4   4      213.29      197.82      3.61 o 
   3   4   4       57.60       50.08      1.13 o 
   4   4   4       31.78       31.27      0.84 o 
   5   4   4      101.22       92.87      1.97 o 
   6   4   4       43.55       45.39      1.24 o 
  -8   5   4        5.61        4.67      0.51 o 
  -7   5   4        1.07        1.21      0.32 o 
  -6   5   4        1.20        1.47      0.21 o 
  -5   5   4       12.25       11.18      0.44 o 
  -4   5   4       10.29        8.45      0.36 o 
  -3   5   4      146.47      156.33      2.49 o 
  -2   5   4       20.88       17.67      0.42 o 
  -1   5   4        1.22        2.38      0.27 o 
   0   5   4        2.62        1.31      0.20 o 
   1   5   4      189.24      175.43      2.79 o 
   2   5   4      151.36      145.47      2.76 o 
   3   5   4      267.90      252.22      4.62 o 
   4   5   4       35.06       34.73      0.93 o 
   5   5   4        9.31        8.55      0.99 o 
   6   5   4       17.89       19.15      0.91 o 
  -8   6   4        0.02        0.22      0.32 o 
  -7   6   4        0.24       -0.14      0.27 o 
  -6   6   4        2.38        2.74      0.39 o 
  -5   6   4        5.80        5.31      0.34 o 
  -4   6   4       32.59       31.14      0.86 o 
  -3   6   4        0.01        0.00      0.18 o 
  -2   6   4        0.18        0.43      0.12 o 
  -1   6   4       58.64       49.94      1.27 o 
   0   6   4      121.45      116.31      1.93 o 
   1   6   4       78.82       70.50      1.48 o 
   2   6   4       51.50       52.05      1.19 o 
   3   6   4       53.58       44.25      2.40 o 
   4   6   4       20.28       20.29      0.87 o 
   5   6   4        0.38        0.58      0.32 o 
  -7   7   4        2.51        3.40      0.47 o 
  -6   7   4       11.10       10.41      0.66 o 
  -5   7   4        5.77        6.18      0.37 o 
  -4   7   4        0.44        0.50      0.18 o 
  -3   7   4       11.58       10.47      0.43 o 
  -2   7   4       16.13       16.17      0.45 o 
  -1   7   4        1.82        3.00      0.22 o 
   0   7   4       40.89       45.34      0.91 o 
   1   7   4      196.67      177.79      4.12 o 
   2   7   4       10.73        9.05      0.55 o 
   3   7   4        0.89        0.83      0.30 o 
   4   7   4        5.40        6.39      0.56 o 
  -6   8   4        5.01        7.07      0.57 o 
  -5   8   4        9.10        9.16      0.62 o 
  -4   8   4        3.38        3.92      0.42 o 
  -3   8   4        0.95        1.47      0.24 o 
  -2   8   4        3.00        4.29      0.31 o 
  -1   8   4      123.56      122.77      2.10 o 
   0   8   4       42.12       41.03      1.26 o 
   1   8   4        0.21        0.73      0.27 o 
   2   8   4        1.93        3.15      0.57 o 
   3   8   4       15.28       17.60      0.86 o 
  -5   9   4        0.03       -0.15      0.31 o 
  -4   9   4        1.93        1.69      0.36 o 
  -3   9   4       16.51       16.85      0.78 o 
  -2   9   4       53.82       54.78      1.62 o 
  -1   9   4        2.80        1.95      0.28 o 
   0   9   4        1.84        1.59      0.33 o 
   1   9   4       10.51       11.92      0.69 o 
   1 -10   5        0.58        0.75      0.33 o 
   2 -10   5        0.03        0.07      0.37 o 
   3 -10   5        5.23        5.59      0.75 o 
  -2  -9   5        0.83        1.18      0.30 o 
  -1  -9   5        0.27        0.33      0.23 o 
   0  -9   5        3.26        3.58      0.35 o 
   1  -9   5       10.51       10.79      0.73 o 
   2  -9   5       16.88       15.21      0.81 o 
   3  -9   5        0.10        0.10      0.34 o 
   4  -9   5       32.83       35.88      2.04 o 
   5  -9   5       10.33        9.93      0.66 o 
  -3  -8   5        6.62        9.69      0.52 o 
  -2  -8   5        0.00       -0.09      0.18 o 
  -1  -8   5        2.31        3.29      0.56 o 
   0  -8   5        0.71        0.57      0.21 o 
   1  -8   5       19.81       19.17      0.75 o 
   2  -8   5      115.36      116.88      2.92 o 
   3  -8   5        2.63        2.57      0.36 o 
   4  -8   5       15.26       14.76      1.35 o 
   5  -8   5        1.70        1.96      0.65 o 
   6  -8   5       19.02       18.36      0.99 o 
  -4  -7   5        0.05        0.12      0.20 o 
  -3  -7   5        9.52       11.44      0.52 o 
  -2  -7   5        1.70        2.47      0.31 o 
  -1  -7   5       65.88       67.03      1.62 o 
   0  -7   5      132.18      125.81      2.48 o 
   1  -7   5        3.25        3.30      0.28 o 
   2  -7   5       24.50       23.59      0.87 o 
   3  -7   5       22.98       23.14      0.86 o 
   4  -7   5       55.96       55.90      1.29 o 
   5  -7   5       13.51       13.50      0.53 o 
   6  -7   5       57.55       59.21      1.41 o 
   7  -7   5        0.08        0.12      0.23 o 
  -5  -6   5        0.21        0.40      0.27 o 
  -4  -6   5        0.40        0.38      0.19 o 
  -3  -6   5        7.44        7.22      0.40 o 
  -2  -6   5       12.84        9.23      0.44 o 
  -1  -6   5        0.19        0.05      0.17 o 
   0  -6   5      190.97      192.58      3.57 o 
   1  -6   5       23.60       22.77      0.86 o 
   2  -6   5       17.32       20.13      0.48 o 
   3  -6   5        6.35        6.62      0.34 o 
   4  -6   5      261.43      270.10      4.96 o 
   5  -6   5        0.57        0.60      0.20 o 
   6  -6   5        0.01        0.25      0.18 o 
   7  -6   5        0.51        0.47      0.19 o 
  -6  -5   5        0.02       -0.14      0.28 o 
  -5  -5   5        0.02        0.30      0.19 o 
  -4  -5   5        0.03        0.17      0.22 o 
  -3  -5   5        7.60        7.71      0.38 o 
  -2  -5   5      277.23      275.27      4.99 o 
  -1  -5   5       25.95       24.94      1.10 o 
   0  -5   5       14.79       16.47      0.50 o 
   1  -5   5        3.17        2.56      0.20 o 
   2  -5   5      853.84      910.27     13.67 o 
   3  -5   5       13.68       18.18      0.54 o 
   4  -5   5        3.72        2.06      0.21 o 
   5  -5   5        7.58        7.33      0.36 o 
   6  -5   5        2.93        1.66      0.29 o 
   7  -5   5        4.95        5.82      0.39 o 
   8  -5   5        1.12        1.11      0.36 o 
  -7  -4   5        2.53        2.85      0.43 o 
  -6  -4   5        0.54        0.67      0.36 o 
  -5  -4   5        0.96        1.17      0.28 o 
  -4  -4   5       16.35       17.88      0.58 o 
  -3  -4   5       73.94       73.45      1.53 o 
  -2  -4   5        1.74        1.91      0.19 o 
  -1  -4   5       92.74       70.34      1.42 o 
   0  -4   5     1004.12     1140.00     17.05 o 
   2  -4   5      108.90      109.11      1.77 o 
   3  -4   5       37.13       33.50      0.66 o 
   4  -4   5       13.44       11.31      1.31 o 
   5  -4   5        3.14        4.60      0.29 o 
   6  -4   5        5.69        5.83      0.35 o 
   7  -4   5        0.40        0.58      0.26 o 
   8  -4   5        1.45        0.70      0.32 o 
  -7  -3   5        3.53        3.64      0.76 o 
  -6  -3   5        4.33        4.31      0.40 o 
  -5  -3   5       55.06       54.11      1.53 o 
  -4  -3   5       17.92       17.94      0.70 o 
  -3  -3   5       60.07       55.06      2.63 o 
  -2  -3   5      400.57      467.55      8.21 o 
  -1  -3   5       20.54       19.86      0.47 o 
   0  -3   5      452.59      526.56      7.92 o 
   1  -3   5      178.02      183.50      2.85 o 
   2  -3   5       59.45       60.88      1.15 o 
   3  -3   5       31.65       23.73      0.63 o 
   4  -3   5       10.47       11.54      0.34 o 
   5  -3   5       15.51       14.28      0.61 o 
   6  -3   5        0.87        0.68      0.19 o 
   7  -3   5        0.07       -0.07      0.22 o 
   8  -3   5        0.04       -0.07      0.27 o 
  -8  -2   5        1.01        0.06      0.48 o 
  -7  -2   5        7.63        7.81      0.50 o 
  -6  -2   5        0.65        0.27      0.17 o 
  -5  -2   5        5.31        3.49      0.26 o 
  -4  -2   5       82.62       85.52      1.46 o 
  -3  -2   5       40.66       43.00      1.13 o 
  -2  -2   5      306.20      361.16      5.48 o 
  -1  -2   5       27.19       27.12      0.51 o 
   0  -2   5        1.49        2.21      0.12 o 
   1  -2   5      260.35      286.20      5.05 o 
   2  -2   5        3.92        4.81      0.43 o 
   3  -2   5      117.72      112.98      1.82 o 
   4  -2   5       61.85       57.29      1.01 o 
   5  -2   5        2.45        3.14      0.19 o 
   6  -2   5        0.18        0.43      0.24 o 
   7  -2   5        0.20        0.33      0.25 o 
   8  -2   5       19.50       23.27      1.03 o 
  -7  -1   5       17.31       16.88      0.52 o 
  -6  -1   5       20.66       18.26      0.58 o 
  -5  -1   5      120.98      133.71      2.21 o 
  -4  -1   5      221.76      207.09      3.25 o 
  -3  -1   5       90.22       96.97      1.58 o 
  -2  -1   5       57.13       52.59      0.95 o 
  -1  -1   5      684.84      822.19     12.28 o 
   0  -1   5       22.68       22.24      0.42 o 
   1  -1   5       60.41       57.49      0.95 o 
   2  -1   5      667.41      709.65     10.63 o 
   3  -1   5       42.91       62.11      1.06 o 
   4  -1   5       63.58       75.51      1.29 o 
   5  -1   5        0.14       -0.03      0.11 o 
   6  -1   5       21.67       20.74      0.83 o 
   7  -1   5        0.06        0.34      0.26 o 
   8  -1   5       13.33       13.58      0.78 o 
  -8   0   5        0.01       -0.01      0.27 o 
  -7   0   5       16.85       19.41      0.55 o 
  -6   0   5      108.20      101.22      1.75 o 
  -5   0   5       47.05       51.54      1.44 o 
  -4   0   5        2.20        0.66      0.11 o 
  -3   0   5      414.43      425.58      6.44 o 
  -2   0   5      121.48      132.32      2.07 o 
  -1   0   5       11.94       10.55      0.33 o 
   0   0   5     1205.16     1184.45     17.64 o 
   1   0   5      144.85      172.78      2.66 o 
   2   0   5      117.92      133.88      2.10 o 
   3   0   5       91.57       86.81      1.42 o 
   4   0   5       29.67       31.79      0.77 o 
   5   0   5        0.33        0.62      0.17 o 
   6   0   5       44.76       42.31      1.04 o 
   7   0   5       13.38       13.74      0.74 o 
   8   0   5        0.77        0.58      0.30 o 
  -8   1   5       28.82       28.72      1.08 o 
  -7   1   5        0.76        1.58      0.56 o 
  -6   1   5        0.30        0.33      0.13 o 
  -5   1   5       75.78       72.64      1.27 o 
  -4   1   5      264.46      268.19      4.14 o 
  -3   1   5        0.92        1.09      0.09 o 
  -2   1   5      791.12      866.66     15.03 o 
  -1   1   5      282.62      294.61      5.19 o 
   0   1   5       41.72       60.79      0.99 o 
   1   1   5      644.82      762.12     11.40 o 
   2   1   5      176.96      235.94      4.19 o 
   3   1   5       97.03      106.41      2.03 o 
   4   1   5       47.29       42.97      1.97 o 
   5   1   5        2.58        2.33      0.28 o 
   6   1   5       46.68       47.92      1.16 o 
   7   1   5       27.22       25.03      1.02 o 
  -8   2   5        7.80        7.63      0.55 o 
  -7   2   5        6.51        6.66      0.48 o 
  -6   2   5       68.55       67.22      1.61 o 
  -5   2   5        1.60        1.46      0.14 o 
  -4   2   5      221.03      243.43      6.83 o 
  -3   2   5       40.20       49.48      0.86 o 
  -2   2   5      158.41      156.83      3.34 o 
  -1   2   5      341.12      406.14      6.12 o 
   0   2   5      334.39      406.65      6.14 o 
   1   2   5       67.73       67.84      1.13 o 
   2   2   5      124.77      136.57      2.52 o 
   3   2   5       49.06       29.39      0.72 o 
   4   2   5       91.45       86.42      1.75 o 
   5   2   5       90.18       86.21      1.80 o 
   6   2   5        3.24        3.06      0.30 o 
   7   2   5        0.82        0.50      0.22 o 
  -8   3   5        5.83        5.20      0.70 o 
  -7   3   5        0.00        0.20      0.24 o 
  -6   3   5       15.92       15.63      0.52 o 
  -5   3   5        2.77        4.66      0.22 o 
  -4   3   5       63.48       49.98      0.90 o 
  -3   3   5      143.97      152.21      2.40 o 
  -2   3   5       62.75       67.00      1.12 o 
  -1   3   5      102.87      104.16      1.67 o 
   0   3   5      207.84      239.05      3.67 o 
   1   3   5        0.12        2.77      0.15 o 
   2   3   5       10.34        8.42      0.48 o 
   3   3   5       68.47       60.12      1.28 o 
   4   3   5      127.72      122.40      2.40 o 
   5   3   5       67.88       63.82      1.44 o 
   6   3   5        4.28        4.47      0.46 o 
   7   3   5        4.94        3.98      0.42 o 
  -8   4   5        0.01        0.08      0.29 o 
  -7   4   5        8.68        9.30      0.61 o 
  -6   4   5       31.22       30.81      1.95 o 
  -5   4   5       43.81       39.06      0.92 o 
  -4   4   5        0.30        0.36      0.10 o 
  -3   4   5       69.46       61.06      1.06 o 
  -2   4   5       34.66       39.68      0.73 o 
  -1   4   5       40.84       39.57      0.73 o 
   0   4   5       23.43       23.40      0.49 o 
   1   4   5       43.98       37.44      0.71 o 
   2   4   5      236.74      234.72      6.14 o 
   3   4   5      164.37      151.75      3.52 o 
   4   4   5        8.14        7.74      0.49 o 
   5   4   5        3.62        2.98      0.38 o 
   6   4   5        3.60        3.04      0.42 o 
  -8   5   5       12.98       14.56      1.02 o 
  -7   5   5        3.47        3.67      0.45 o 
  -6   5   5        1.55        0.74      0.27 o 
  -5   5   5       14.27       14.34      0.69 o 
  -4   5   5        0.24        0.43      0.11 o 
  -3   5   5        5.11        5.40      0.23 o 
  -2   5   5      111.15      106.55      1.76 o 
  -1   5   5       34.95       31.45      1.49 o 
   0   5   5       15.11       22.67      0.51 o 
   1   5   5       75.70       70.66      1.43 o 
   2   5   5       17.96       13.58      0.48 o 
   3   5   5       30.21       35.05      1.12 o 
   4   5   5        1.47        1.37      0.23 o 
   5   5   5        6.05        4.74      0.37 o 
  -8   6   5        0.35       -0.01      0.45 o 
  -7   6   5        8.82       10.18      0.67 o 
  -6   6   5        1.43        1.74      0.35 o 
  -5   6   5       20.36       20.59      0.85 o 
  -4   6   5       26.02       25.45      0.73 o 
  -3   6   5       22.58       20.05      0.53 o 
  -2   6   5        2.63        1.09      0.15 o 
  -1   6   5       70.42       65.94      1.68 o 
   0   6   5       94.75       82.25      1.44 o 
   1   6   5       63.00       73.60      1.54 o 
   2   6   5        3.90        2.89      0.27 o 
   3   6   5       10.62        7.95      0.41 o 
   4   6   5        0.00        0.21      0.25 o 
   5   6   5       10.03        9.41      0.66 o 
  -7   7   5        5.10        4.59      0.52 o 
  -6   7   5        0.08        0.27      0.28 o 
  -5   7   5        0.65        0.64      0.33 o 
  -4   7   5        3.89        4.14      0.30 o 
  -3   7   5       63.05       62.64      1.38 o 
  -2   7   5       27.95       27.12      0.80 o 
  -1   7   5        0.25        1.19      0.20 o 
   0   7   5       42.19       38.42      0.95 o 
   1   7   5        6.99        8.48      0.42 o 
   2   7   5        8.19        7.87      0.53 o 
   3   7   5        4.85        5.17      0.47 o 
   4   7   5        0.12        0.66      0.40 o 
  -6   8   5        2.05        2.56      0.45 o 
  -5   8   5       13.58       14.01      0.75 o 
  -4   8   5        1.58        2.40      0.39 o 
  -3   8   5        1.95        1.77      0.25 o 
  -2   8   5       61.22       61.86      1.19 o 
  -1   8   5       34.66       38.45      0.95 o 
   0   8   5        6.01        5.96      0.46 o 
   1   8   5        0.47        1.00      0.31 o 
   2   8   5        0.10        0.36      0.27 o 
  -5   9   5        0.66        0.49      0.36 o 
  -4   9   5       30.56       34.73      1.26 o 
  -3   9   5        2.92        4.64      0.46 o 
  -2   9   5        3.25        3.47      0.42 o 
  -1   9   5        5.60        6.84      0.50 o 
   0   9   5       14.14       12.90      1.01 o 
   1   9   5        0.34        0.29      0.30 o 
  -2  -9   6        3.91        5.23      0.43 o 
  -1  -9   6        0.10        0.29      0.23 o 
   0  -9   6        0.18        0.12      0.22 o 
   1  -9   6        3.04        3.42      0.43 o 
   2  -9   6       48.97       49.57      3.54 o 
   3  -9   6       27.54       28.14      1.10 o 
   4  -9   6        0.71        0.61      0.32 o 
   5  -9   6        3.33        3.67      0.48 o 
  -3  -8   6        0.00       -0.01      0.24 o 
  -2  -8   6        0.19        0.27      0.21 o 
  -1  -8   6        0.07        0.19      0.20 o 
   0  -8   6       69.48       65.13      1.49 o 
   1  -8   6       28.57       30.70      1.40 o 
   2  -8   6        6.45        7.16      0.56 o 
   3  -8   6       11.88       13.80      0.70 o 
   4  -8   6        7.40        8.15      0.56 o 
   5  -8   6       11.91       11.15      1.43 o 
   6  -8   6        6.88        6.92      0.55 o 
  -4  -7   6        5.62        7.64      0.46 o 
  -3  -7   6        9.71        9.87      0.49 o 
  -2  -7   6       15.18       16.11      0.60 o 
  -1  -7   6        0.01       -0.06      0.17 o 
   0  -7   6      104.45       99.60      2.12 o 
   1  -7   6       88.99       86.27      1.80 o 
   2  -7   6        4.41        3.22      0.35 o 
   3  -7   6       18.56       17.97      0.75 o 
   4  -7   6        0.07       -0.19      0.43 o 
   5  -7   6       11.17       10.68      0.49 o 
   6  -7   6       32.68       28.12      1.04 o 
   7  -7   6        3.18        3.22      0.36 o 
  -5  -6   6        0.85        1.20      0.26 o 
  -4  -6   6        3.22        4.29      0.34 o 
  -3  -6   6        0.47        0.58      0.26 o 
  -2  -6   6      109.22      102.75      2.10 o 
  -1  -6   6       97.19       94.56      1.93 o 
   0  -6   6       49.93       42.50      1.01 o 
   1  -6   6       81.40       81.39      1.86 o 
   2  -6   6        8.71        8.24      0.38 o 
   3  -6   6       42.30       36.72      0.90 o 
   4  -6   6       75.27       68.81      1.49 o 
   5  -6   6        4.72        4.98      0.33 o 
   6  -6   6       19.22       17.73      0.89 o 
   7  -6   6        0.02        0.22      0.21 o 
  -6  -5   6        2.61        3.74      0.46 o 
  -5  -5   6       22.72       24.32      0.77 o 
  -4  -5   6       30.62       25.89      0.77 o 
  -3  -5   6        0.41        0.97      0.21 o 
  -2  -5   6      326.12      306.68      5.54 o 
  -1  -5   6      327.02      323.83      5.79 o 
   0  -5   6        0.09        0.32      0.13 o 
   1  -5   6       18.94       17.95      0.43 o 
   2  -5   6       67.07       69.66      1.28 o 
   3  -5   6       10.36        9.76      0.38 o 
   4  -5   6       93.36       89.32      1.83 o 
   5  -5   6        0.11        0.99      0.19 o 
   6  -5   6        0.11       -0.08      0.16 o 
   7  -5   6        1.10        1.73      0.35 o 
  -7  -4   6        5.65        8.71      0.96 o 
  -6  -4   6       25.25       24.52      0.97 o 
  -5  -4   6        6.19        5.87      0.47 o 
  -4  -4   6      222.96      210.18      4.85 o 
  -3  -4   6      299.06      300.06      6.69 o 
  -2  -4   6        4.74        3.44      0.32 o 
  -1  -4   6       72.33       70.40      1.43 o 
   0  -4   6       88.69       98.08      1.61 o 
   1  -4   6       64.02       60.65      1.06 o 
   2  -4   6      212.33      209.46      3.27 o 
   3  -4   6        0.08        0.89      0.12 o 
   4  -4   6       11.04       13.74      0.57 o 
   5  -4   6        4.52        4.96      0.30 o 
   6  -4   6        0.54        0.33      0.17 o 
   7  -4   6        5.76        6.27      0.52 o 
   8  -4   6       15.42       15.96      2.00 o 
  -7  -3   6        0.00       -0.03      0.26 o 
  -6  -3   6       35.22       32.98      0.91 o 
  -5  -3   6       66.57       62.45      1.67 o 
  -4  -3   6      165.99      157.45      2.98 o 
  -3  -3   6      256.80      249.61      4.53 o 
  -2  -3   6      221.51      229.75      5.15 o 
  -1  -3   6        2.86        3.02      0.24 o 
   0  -3   6      110.73      138.58      2.55 o 
   1  -3   6       52.98       67.36      1.14 o 
   2  -3   6      252.58      278.59      4.28 o 
   3  -3   6        0.01        0.25      0.09 o 
   4  -3   6        1.06        2.16      0.18 o 
   5  -3   6       11.64       10.82      0.42 o 
   6  -3   6       67.01       64.95      1.83 o 
   7  -3   6       12.46       13.30      0.71 o 
   8  -3   6        1.02        1.14      0.37 o 
  -7  -2   6       10.43        9.70      0.96 o 
  -6  -2   6      142.53      152.93      2.96 o 
  -5  -2   6       87.64       88.70      1.56 o 
  -4  -2   6      123.86      116.53      1.93 o 
  -3  -2   6        6.80        6.31      0.37 o 
  -2  -2   6      124.98      126.76      2.18 o 
  -1  -2   6      165.36      193.46      2.99 o 
   0  -2   6      865.15      903.72     13.68 o 
   1  -2   6        0.93        0.20      0.07 o 
   2  -2   6        4.96        9.18      0.26 o 
   3  -2   6        3.35        2.77      0.15 o 
   4  -2   6      114.46      125.74      2.05 o 
   5  -2   6       82.11       82.07      2.13 o 
   6  -2   6        8.41        7.81      0.51 o 
   7  -2   6        0.58        0.71      0.28 o 
   8  -2   6        3.31        3.93      0.49 o 
  -8  -1   6       24.06       26.49      1.45 o 
  -7  -1   6        3.02        2.53      0.46 o 
  -6  -1   6        0.47        0.61      0.16 o 
  -5  -1   6       42.62       41.36      0.99 o 
  -4  -1   6      142.64      145.87      2.35 o 
  -3  -1   6        0.02        1.34      0.11 o 
  -2  -1   6      220.05      256.28      3.92 o 
  -1  -1   6       37.81       30.40      0.56 o 
   0  -1   6      208.72      245.68      4.15 o 
   1  -1   6        0.03        0.66      0.08 o 
   2  -1   6       43.93       56.87      0.97 o 
   3  -1   6      355.78      358.87      5.47 o 
   4  -1   6      157.11      144.72      2.32 o 
   5  -1   6       12.74       10.43      0.41 o 
   6  -1   6       12.97       12.73      0.66 o 
   7  -1   6        4.90        5.17      0.50 o 
   8  -1   6        0.71        0.85      0.34 o 
  -8   0   6        9.64        8.79      0.60 o 
  -7   0   6       17.99       18.16      0.90 o 
  -6   0   6       37.58       37.25      0.89 o 
  -5   0   6       16.28       12.60      0.42 o 
  -4   0   6       80.50       92.87      1.55 o 
  -3   0   6       46.33       46.93      1.31 o 
  -2   0   6      536.52      593.37     10.37 o 
  -1   0   6        7.62       11.53      0.34 o 
   0   0   6       40.32       40.92      0.71 o 
   1   0   6     1076.02     1169.10     17.43 o 
   2   0   6      733.28      755.01     13.12 o 
   3   0   6       36.19       32.69      0.63 o 
   4   0   6       59.85       58.20      1.25 o 
   5   0   6       12.61       11.12      0.48 o 
   6   0   6       15.19       16.85      0.59 o 
   7   0   6        0.11        0.36      0.24 o 
  -8   1   6        0.36        0.08      0.29 o 
  -7   1   6        1.58        1.41      0.30 o 
  -6   1   6       85.64       92.44      3.33 o 
  -5   1   6        2.70        2.67      0.17 o 
  -4   1   6       62.27       60.93      1.45 o 
  -3   1   6      106.12      102.03      4.40 o 
  -2   1   6        0.07        0.27      0.10 o 
  -1   1   6      833.45      923.55     16.03 o 
   0   1   6      445.21      504.51      7.59 o 
   1   1   6        6.59       11.94      0.36 o 
   2   1   6       39.57       37.14      0.82 o 
   3   1   6      160.30      158.28      2.93 o 
   4   1   6       23.03       23.26      0.65 o 
   5   1   6        1.17        1.19      0.20 o 
   6   1   6        0.63        0.86      0.21 o 
   7   1   6        4.36        4.96      0.50 o 
  -8   2   6       18.00       19.22      0.87 o 
  -7   2   6        0.35        0.54      0.27 o 
  -6   2   6        3.35        3.42      0.28 o 
  -5   2   6       46.90       45.79      1.05 o 
  -4   2   6       38.30       37.57      0.72 o 
  -3   2   6      216.27      240.49      3.70 o 
  -2   2   6       57.26       62.28      1.25 o 
  -1   2   6       42.98       56.39      0.95 o 
   0   2   6       17.26       14.08      0.32 o 
   1   2   6      455.09      486.90      7.35 o 
   2   2   6       16.47       16.15      0.78 o 
   3   2   6        1.58        2.11      0.26 o 
   4   2   6       12.43       12.17      0.46 o 
   5   2   6        0.00       -0.07      0.15 o 
   6   2   6       10.22        9.62      0.74 o 
   7   2   6        4.43        6.16      0.43 o 
  -8   3   6        8.90       10.92      1.15 o 
  -7   3   6       10.75        8.65      0.58 o 
  -6   3   6        3.25        3.18      0.79 o 
  -5   3   6      166.33      178.20      3.34 o 
  -4   3   6        4.57        4.67      0.24 o 
  -3   3   6       52.42       36.23      0.98 o 
  -2   3   6       77.78       74.33      1.44 o 
  -1   3   6       66.49       65.86      1.11 o 
   0   3   6       27.03       24.49      0.50 o 
   1   3   6      104.95      118.22      2.00 o 
   2   3   6        8.09        8.05      0.34 o 
   3   3   6        0.99        0.30      0.15 o 
   4   3   6       14.51       13.81      0.51 o 
   5   3   6        0.11        0.17      0.17 o 
   6   3   6        2.89        2.49      0.31 o 
  -8   4   6        0.37        0.61      0.35 o 
  -7   4   6       73.02       72.86      2.08 o 
  -6   4   6        0.00       -0.10      0.23 o 
  -5   4   6        4.36        2.37      0.32 o 
  -4   4   6       18.70       19.97      0.56 o 
  -3   4   6        0.82        0.55      0.10 o 
  -2   4   6        4.81        6.38      0.35 o 
  -1   4   6      524.28      539.45      8.79 o 
   0   4   6        5.73        5.11      0.22 o 
   1   4   6       13.43       10.46      0.31 o 
   2   4   6        0.00        0.01      0.13 o 
   3   4   6       42.90       36.98      1.12 o 
   4   4   6       34.10       31.53      0.86 o 
   5   4   6        0.43       -0.01      0.17 o 
   6   4   6       14.78       14.95      0.64 o 
  -8   5   6        0.00       -0.14      0.32 o 
  -7   5   6        4.49        5.34      0.51 o 
  -6   5   6        0.46        0.55      0.28 o 
  -5   5   6        0.25        0.34      0.35 o 
  -4   5   6        1.95        3.37      0.24 o 
  -3   5   6      321.93      332.63      5.12 o 
  -2   5   6       66.14       62.72      1.12 o 
  -1   5   6        3.94        2.74      0.30 o 
   0   5   6       12.22       11.35      0.35 o 
   1   5   6       44.97       37.09      0.89 o 
   2   5   6       49.60       45.14      1.31 o 
   3   5   6        4.52        2.23      0.32 o 
   4   5   6       89.33       81.29      1.77 o 
   5   5   6       17.84       17.38      0.66 o 
  -7   6   6        0.24        0.25      0.31 o 
  -6   6   6        1.47        2.39      0.39 o 
  -5   6   6       63.32       65.30      1.86 o 
  -4   6   6       47.28       43.60      1.33 o 
  -3   6   6        8.77        9.05      0.32 o 
  -2   6   6       60.79       59.40      1.10 o 
  -1   6   6       23.68       20.74      0.52 o 
   0   6   6        9.67        6.89      0.34 o 
   1   6   6       48.59       44.94      1.06 o 
   2   6   6      272.55      259.56      4.78 o 
   3   6   6        3.91        3.67      0.31 o 
   4   6   6        8.13        9.10      0.61 o 
  -7   7   6       13.71       15.22      0.84 o 
  -6   7   6        8.67        9.21      0.64 o 
  -5   7   6       24.04       23.61      0.96 o 
  -4   7   6        6.94        6.75      0.51 o 
  -3   7   6       28.42       27.50      0.99 o 
  -2   7   6        7.12        5.65      0.29 o 
  -1   7   6       22.84       23.29      0.68 o 
   0   7   6      265.69      265.46      4.85 o 
   1   7   6        2.32        0.79      0.22 o 
   2   7   6        0.01       -0.10      0.20 o 
   3   7   6        2.40        2.88      0.41 o 
  -6   8   6        1.85        2.64      0.48 o 
  -5   8   6       19.13       17.95      0.86 o 
  -4   8   6       28.38       26.12      1.01 o 
  -3   8   6        2.27        2.67      0.39 o 
  -2   8   6      125.08      134.55      3.26 o 
  -1   8   6       18.16       16.49      0.79 o 
   0   8   6       24.77       22.77      0.88 o 
   1   8   6        8.70        9.64      0.60 o 
   2   8   6        0.74        0.86      0.31 o 
  -4   9   6       49.66       55.37      1.73 o 
  -3   9   6        7.31       10.36      0.98 o 
  -2   9   6       19.86       22.69      1.39 o 
  -1   9   6        4.51        4.58      1.17 o 
   0   9   6        1.64        2.24      0.39 o 
  -1  -9   7        0.22        0.30      0.24 o 
   0  -9   7        0.01       -0.07      0.22 o 
   1  -9   7        2.75        3.44      0.45 o 
   2  -9   7        1.54        1.43      0.35 o 
   3  -9   7        0.37        0.34      0.30 o 
   4  -9   7       47.67       52.67      1.68 o 
  -3  -8   7        0.61        0.89      0.27 o 
  -2  -8   7        1.68        1.67      0.29 o 
  -1  -8   7        0.32        0.50      0.21 o 
   0  -8   7        3.93        3.27      0.37 o 
   1  -8   7       14.94       16.51      0.76 o 
   2  -8   7      135.89      133.63      3.40 o 
   3  -8   7        2.54        3.89      0.43 o 
   4  -8   7       17.43       15.90      0.76 o 
   5  -8   7        2.33        2.99      0.44 o 
  -4  -7   7        1.99        1.80      0.31 o 
  -3  -7   7        9.56       11.33      0.53 o 
  -2  -7   7        0.00       -0.08      0.17 o 
  -1  -7   7        1.06        1.57      0.25 o 
   0  -7   7       98.46       82.07      1.75 o 
   1  -7   7       42.73       40.17      1.01 o 
   2  -7   7      141.22      138.01      5.51 o 
   3  -7   7        5.64        5.45      0.43 o 
   4  -7   7        5.24        6.80      0.49 o 
   5  -7   7        0.59        0.43      0.22 o 
   6  -7   7       19.66       21.75      0.76 o 
  -5  -6   7        6.81        7.97      0.48 o 
  -4  -6   7        5.46        5.21      0.38 o 
  -3  -6   7        3.33        3.35      0.31 o 
  -2  -6   7       38.05       25.75      0.76 o 
  -1  -6   7      154.70      140.14      2.72 o 
   0  -6   7      490.72      475.02      8.41 o 
   1  -6   7        5.25        3.80      0.27 o 
   2  -6   7        1.09        0.79      0.18 o 
   3  -6   7        1.35        1.99      0.22 o 
   4  -6   7        3.27        3.64      0.29 o 
   5  -6   7        1.62        1.57      0.25 o 
   6  -6   7       25.42       22.53      0.92 o 
   7  -6   7        0.06        0.30      0.29 o 
  -6  -5   7        0.73        0.18      0.17 o 
  -5  -5   7        4.12        4.75      0.46 o 
  -4  -5   7       60.65       50.79      1.54 o 
  -3  -5   7       52.28       46.59      1.66 o 
  -2  -5   7      383.56      363.17      6.51 o 
  -1  -5   7       34.81       34.15      0.85 o 
   0  -5   7       48.70       39.56      0.93 o 
   1  -5   7       17.60       15.20      0.72 o 
   2  -5   7        3.51        3.82      0.21 o 
   3  -5   7       32.63       30.95      0.79 o 
   4  -5   7       43.40       42.03      1.01 o 
   5  -5   7        0.04       -0.01      0.14 o 
   6  -5   7        2.14        1.71      0.25 o 
   7  -5   7        2.59        2.07      0.37 o 
  -6  -4   7       45.71       45.00      1.32 o 
  -5  -4   7        0.00       -0.01      0.17 o 
  -4  -4   7      153.90      145.77      2.83 o 
  -3  -4   7      155.51      158.10      3.01 o 
  -2  -4   7      247.55      230.14      4.20 o 
  -1  -4   7      114.26       90.72      5.82 o 
   0  -4   7       13.51       10.53      0.69 o 
   1  -4   7      300.51      309.77      4.77 o 
   2  -4   7       27.32       26.22      0.92 o 
   3  -4   7       24.68       25.64      0.61 o 
   4  -4   7        6.70        7.98      0.36 o 
   5  -4   7        0.79        0.37      0.16 o 
   6  -4   7        0.53        0.81      0.25 o 
   7  -4   7       25.61       25.81      1.06 o 
  -7  -3   7        0.36       -0.05      0.28 o 
  -6  -3   7      143.95      156.48      3.06 o 
  -5  -3   7       60.39       61.00      1.50 o 
  -4  -3   7       91.29       90.78      1.85 o 
  -3  -3   7        0.36        1.13      0.25 o 
  -2  -3   7      130.15      124.45      2.01 o 
  -1  -3   7      226.78      231.58      3.59 o 
   0  -3   7       36.50       29.34      0.58 o 
   1  -3   7       80.82       84.66      1.64 o 
   2  -3   7        2.89        1.11      0.12 o 
   3  -3   7        2.03        3.00      0.17 o 
   4  -3   7        4.09        2.71      0.18 o 
   5  -3   7       95.59       92.70      1.91 o 
   6  -3   7       24.96       23.31      0.91 o 
   7  -3   7        4.18        4.12      0.46 o 
  -7  -2   7        5.34        5.65      0.49 o 
  -6  -2   7        2.64        1.72      0.33 o 
  -5  -2   7       40.15       36.81      0.92 o 
  -4  -2   7      293.41      287.69      4.48 o 
  -3  -2   7        0.93        1.65      0.14 o 
  -2  -2   7       14.33       17.67      0.40 o 
  -1  -2   7        1.59        1.17      0.10 o 
   0  -2   7      154.80      160.53      2.51 o 
   1  -2   7        1.44        2.21      0.24 o 
   2  -2   7       49.99       40.47      0.75 o 
   3  -2   7      278.44      268.28      7.79 o 
   4  -2   7       40.09       45.38      0.86 o 
   5  -2   7       39.14       37.23      1.17 o 
   6  -2   7        3.72        4.02      0.41 o 
   7  -2   7        0.15       -0.05      0.27 o 
  -8  -1   7        6.54        6.71      0.75 o 
  -7  -1   7        8.89        8.95      0.83 o 
  -6  -1   7      106.37      106.71      2.18 o 
  -5  -1   7        8.35        8.16      0.30 o 
  -4  -1   7       48.96       43.68      0.76 o 
  -3  -1   7        0.11        0.43      0.09 o 
  -2  -1   7       27.76       32.74      0.62 o 
  -1  -1   7       38.92       52.55      0.94 o 
   0  -1   7        9.47       10.07      0.62 o 
   1  -1   7      563.97      638.37      9.59 o 
   2  -1   7      103.11      100.41      1.90 o 
   3  -1   7      214.71      215.65      3.36 o 
   4  -1   7       18.03       16.69      0.51 o 
   5  -1   7        2.99        2.97      0.25 o 
   6  -1   7        0.15        0.01      0.21 o 
   7  -1   7        4.58        3.76      0.45 o 
  -8   0   7        6.51        5.89      0.52 o 
  -7   0   7       32.40       34.38      0.95 o 
  -6   0   7      120.33      115.34      3.96 o 
  -5   0   7       34.32       34.19      1.24 o 
  -4   0   7       12.69       14.03      0.40 o 
  -3   0   7       41.58       34.37      0.76 o 
  -2   0   7      174.00      180.70      3.30 o 
  -1   0   7      696.52      807.13     14.21 o 
   0   0   7       19.24       16.25      0.35 o 
   1   0   7      682.45      734.19     11.01 o 
   2   0   7       16.63       16.45      0.46 o 
   3   0   7       34.46       38.07      0.72 o 
   4   0   7        2.60        1.53      0.19 o 
   5   0   7       19.49       21.03      0.64 o 
   6   0   7        6.74        6.19      0.38 o 
   7   0   7       19.20       21.31      0.95 o 
  -8   1   7       47.41       47.07      1.53 o 
  -7   1   7        6.38        6.37      0.50 o 
  -6   1   7        3.33        2.53      0.38 o 
  -5   1   7       43.81       39.65      0.95 o 
  -4   1   7       96.07       94.51      2.32 o 
  -3   1   7      161.89      182.45      3.35 o 
  -2   1   7       26.56       26.16      0.63 o 
  -1   1   7     1088.47     1203.56     20.86 o 
   0   1   7       66.80       76.66      1.46 o 
   1   1   7       78.39       86.90      1.47 o 
   2   1   7        3.92        3.16      0.15 o 
   3   1   7       28.98       31.64      0.77 o 
   4   1   7       36.17       31.95      0.82 o 
   5   1   7       29.77       29.43      0.81 o 
   6   1   7        0.18       -0.05      0.17 o 
   7   1   7        2.50        2.85      0.44 o 
  -8   2   7       21.73       22.21      0.97 o 
  -7   2   7       43.92       44.46      1.41 o 
  -6   2   7        1.94        1.85      0.24 o 
  -5   2   7       22.70       22.01      0.64 o 
  -4   2   7        0.11        0.22      0.24 o 
  -3   2   7     1092.72      983.65     21.58 o 
  -2   2   7      135.17      150.28      2.83 o 
  -1   2   7       96.93      102.27      1.65 o 
   0   2   7        8.89       15.91      0.36 o 
   1   2   7        0.70        0.09      0.07 o 
   2   2   7       99.04      100.06      1.94 o 
   3   2   7       97.56      106.97      2.09 o 
   4   2   7        0.49        0.51      0.17 o 
   5   2   7       10.31        9.85      0.45 o 
   6   2   7       18.22       20.65      0.71 o 
   7   2   7        0.04        0.18      0.22 o 
  -8   3   7        2.35        2.43      0.43 o 
  -7   3   7       23.96       22.91      0.94 o 
  -6   3   7        1.90        2.32      0.44 o 
  -5   3   7      329.78      335.63      6.08 o 
  -4   3   7       58.89       61.43      1.31 o 
  -3   3   7       60.71       59.19      1.24 o 
  -2   3   7       19.53       21.66      0.45 o 
  -1   3   7        1.34        0.69      0.10 o 
   0   3   7       72.16       79.86      3.16 o 
   1   3   7      235.22      250.38      3.88 o 
   2   3   7        1.23        1.75      0.20 o 
   3   3   7       27.09       22.96      0.66 o 
   4   3   7        1.02        1.12      0.21 o 
   5   3   7        1.24        0.78      0.21 o 
   6   3   7       83.98       85.77      1.91 o 
  -8   4   7        0.16        0.63      0.35 o 
  -7   4   7       41.22       40.81      1.39 o 
  -6   4   7       19.33       18.23      0.81 o 
  -5   4   7        0.00        0.03      0.22 o 
  -4   4   7        8.15        5.27      0.29 o 
  -3   4   7        6.57        7.02      0.33 o 
  -2   4   7       28.40       30.05      0.70 o 
  -1   4   7      152.26      151.22      2.43 o 
   0   4   7       53.12       60.87      1.08 o 
   1   4   7       77.83       77.83      1.58 o 
   2   4   7        5.28        5.12      0.30 o 
   3   4   7        0.02       -0.03      0.14 o 
   4   4   7      120.77      115.78      2.35 o 
   5   4   7        5.04        4.83      0.37 o 
   6   4   7       11.45       10.64      0.97 o 
  -8   5   7        4.56        3.97      0.77 o 
  -7   5   7        2.55        2.76      0.44 o 
  -6   5   7        1.83        2.83      0.39 o 
  -5   5   7        0.05        0.22      0.28 o 
  -4   5   7        2.78        2.50      0.23 o 
  -3   5   7       71.66       69.03      1.65 o 
  -2   5   7       31.76       33.80      0.80 o 
  -1   5   7      120.08      124.55      2.06 o 
   0   5   7       11.85       10.40      0.34 o 
   1   5   7        3.57        2.75      0.29 o 
   2   5   7       74.27       66.17      1.44 o 
   3   5   7       21.77       21.86      0.69 o 
   4   5   7       36.85       33.78      0.94 o 
   5   5   7       19.77       19.30      1.11 o 
  -7   6   7        0.22        0.78      0.36 o 
  -6   6   7        3.96        3.80      0.74 o 
  -5   6   7       63.65       63.74      2.17 o 
  -4   6   7        4.31        4.72      0.57 o 
  -3   6   7       87.67       85.54      1.76 o 
  -2   6   7        3.66        3.49      0.27 o 
  -1   6   7       38.05       37.99      1.12 o 
   0   6   7       58.57       54.25      1.21 o 
   1   6   7        1.91        2.32      0.25 o 
   2   6   7       36.78       34.18      1.13 o 
   3   6   7       12.96       13.68      0.55 o 
   4   6   7        3.85        4.08      0.46 o 
  -6   7   7        1.17        1.78      0.41 o 
  -5   7   7       37.40       38.31      1.32 o 
  -4   7   7        9.06        8.71      0.87 o 
  -3   7   7       42.20       40.81      1.30 o 
  -2   7   7       55.27       56.77      1.29 o 
  -1   7   7        0.12        0.23      0.16 o 
   0   7   7       23.94       23.91      0.88 o 
   1   7   7        0.27        0.41      0.20 o 
   2   7   7        4.23        4.60      0.35 o 
   3   7   7        4.79        4.41      0.47 o 
  -5   8   7       23.65       24.77      1.05 o 
  -4   8   7       14.19       14.83      0.76 o 
  -3   8   7        4.94        5.62      0.49 o 
  -2   8   7       21.19       22.87      0.73 o 
  -1   8   7        0.00        0.01      0.20 o 
   0   8   7       21.78       23.89      0.75 o 
   1   8   7        1.87        2.63      0.38 o 
   2   8   7        1.28        1.34      0.34 o 
  -3   9   7        1.88        1.86      0.41 o 
  -2   9   7       25.20       27.33      1.49 o 
  -1   9   7        1.41        0.77      0.30 o 
  -1  -9   8        3.70        6.37      1.03 o 
   0  -9   8        1.53        2.25      0.40 o 
   1  -9   8        0.66        0.56      0.30 o 
   2  -9   8        3.10        3.46      0.66 o 
   3  -9   8        0.30        0.30      0.30 o 
  -2  -8   8        0.38        0.15      0.22 o 
  -1  -8   8        1.83        3.19      0.33 o 
   0  -8   8        5.24        4.26      0.38 o 
   1  -8   8       14.33       13.64      0.70 o 
   2  -8   8       64.83       61.87      1.80 o 
   3  -8   8       15.16       14.15      1.24 o 
   4  -8   8       32.42       35.99      1.57 o 
   5  -8   8        0.00       -0.12      0.25 o 
  -4  -7   8        0.10        0.53      0.25 o 
  -3  -7   8        0.23        0.39      0.23 o 
  -2  -7   8        0.74        0.34      0.20 o 
  -1  -7   8       33.19       34.25      0.94 o 
   0  -7   8       80.04       66.42      1.49 o 
   1  -7   8       28.83       28.04      0.80 o 
   2  -7   8       58.73       58.94      1.79 o 
   3  -7   8        0.50        0.64      0.25 o 
   4  -7   8        0.41        0.91      0.27 o 
   5  -7   8        1.08        1.04      0.47 o 
   6  -7   8        7.54        7.30      0.47 o 
  -5  -6   8        2.86        3.64      0.47 o 
  -4  -6   8        5.26        6.55      0.42 o 
  -3  -6   8        2.75        2.46      0.29 o 
  -2  -6   8      124.93      105.79      2.18 o 
  -1  -6   8        0.43        0.47      0.17 o 
   0  -6   8       14.50       10.78      0.45 o 
   1  -6   8        4.02        4.08      0.29 o 
   2  -6   8        0.34        0.02      0.14 o 
   3  -6   8        0.00        0.07      0.19 o 
   4  -6   8        6.39        6.41      0.37 o 
   5  -6   8        1.17        1.29      0.25 o 
   6  -6   8        2.27        2.11      0.30 o 
  -6  -5   8        3.81        5.32      0.53 o 
  -5  -5   8        0.75        0.32      0.21 o 
  -4  -5   8       55.57       46.92      1.60 o 
  -3  -5   8        5.95        5.40      0.35 o 
  -2  -5   8        7.83        3.84      0.38 o 
  -1  -5   8       13.06       12.79      0.62 o 
   0  -5   8        0.19        0.26      0.15 o 
   1  -5   8        0.07        0.87      0.30 o 
   2  -5   8        0.04        0.10      0.12 o 
   3  -5   8        4.42        5.04      0.31 o 
   4  -5   8       29.06       27.69      0.77 o 
   5  -5   8       47.44       44.40      1.10 o 
   6  -5   8        7.33        8.97      0.59 o 
   7  -5   8       20.21       21.15      0.95 o 
  -6  -4   8        3.70        2.85      0.42 o 
  -5  -4   8        0.79        1.05      0.27 o 
  -4  -4   8       59.59       56.53      1.94 o 
  -3  -4   8        0.64        0.59      0.21 o 
  -2  -4   8       82.19       73.23      2.00 o 
  -1  -4   8       49.59       42.25      1.14 o 
   0  -4   8        3.25        4.77      0.22 o 
   1  -4   8        0.04        0.07      0.10 o 
   2  -4   8       38.84       36.40      0.73 o 
   3  -4   8       56.29       56.71      1.21 o 
   4  -4   8        5.35        6.29      0.34 o 
   5  -4   8       55.31       53.90      1.25 o 
   6  -4   8        1.22        2.09      0.51 o 
   7  -4   8       27.41       27.53      1.11 o 
  -7  -3   8        1.44        1.91      0.39 o 
  -6  -3   8       34.20       35.32      1.23 o 
  -5  -3   8        1.28        1.16      0.38 o 
  -4  -3   8      156.14      154.78      2.96 o 
  -3  -3   8       49.45       46.82      1.07 o 
  -2  -3   8       22.25       23.67      0.60 o 
  -1  -3   8        0.98        2.08      0.23 o 
   0  -3   8       47.31       38.32      1.67 o 
   1  -3   8        8.94       10.39      0.31 o 
   2  -3   8        2.03        1.78      0.17 o 
   3  -3   8      170.20      162.80      2.61 o 
   4  -3   8       17.06       13.02      0.66 o 
   5  -3   8       44.17       42.51      2.45 o 
   6  -3   8        8.38        7.15      0.51 o 
   7  -3   8       13.76       17.06      0.84 o 
  -7  -2   8       14.37       16.05      0.81 o 
  -6  -2   8       20.94       21.65      0.90 o 
  -5  -2   8        0.03       -0.16      0.34 o 
  -4  -2   8        0.10        0.19      0.12 o 
  -3  -2   8       70.19       62.27      1.11 o 
  -2  -2   8      128.44      119.32      1.94 o 
  -1  -2   8       49.94       57.84      1.01 o 
   0  -2   8        0.66        0.59      0.09 o 
   1  -2   8      178.51      178.23      3.22 o 
   2  -2   8       42.47       35.99      1.08 o 
   3  -2   8      112.40      125.07      2.04 o 
   4  -2   8       12.59       13.85      0.39 o 
   5  -2   8       22.00       23.64      0.90 o 
   6  -2   8        1.25        1.47      0.32 o 
   7  -2   8        3.59        4.18      0.48 o 
  -7  -1   8        0.01       -0.14      0.27 o 
  -6  -1   8       13.39       14.11      0.57 o 
  -5  -1   8       80.22       81.78      1.72 o 
  -4  -1   8       75.68       79.08      1.63 o 
  -3  -1   8      113.75      117.02      1.91 o 
  -2  -1   8        0.01       -0.02      0.07 o 
  -1  -1   8       18.39       20.82      0.44 o 
   0  -1   8        1.93        2.97      0.17 o 
   1  -1   8      296.07      332.90      5.08 o 
   2  -1   8        4.54        2.29      0.21 o 
   3  -1   8        4.75        5.10      0.22 o 
   4  -1   8        5.00        5.29      0.30 o 
   5  -1   8        4.74        4.43      0.30 o 
   6  -1   8        2.01        1.76      0.34 o 
   7  -1   8       14.20       13.27      0.77 o 
  -8   0   8        0.37        0.54      0.42 o 
  -7   0   8        0.55        0.53      0.25 o 
  -6   0   8        9.49        9.82      0.56 o 
  -5   0   8        5.02        5.32      0.32 o 
  -4   0   8       93.08       83.00      1.69 o 
  -3   0   8        3.71        4.67      0.26 o 
  -2   0   8       26.58       31.58      0.74 o 
  -1   0   8      180.60      193.45      3.52 o 
   0   0   8       45.51       41.64      0.75 o 
   1   0   8        0.01        0.36      0.08 o 
   2   0   8       12.71       15.65      0.37 o 
   3   0   8       12.65       12.11      0.42 o 
   4   0   8        1.68        2.77      0.24 o 
   5   0   8       15.50       16.76      0.58 o 
   6   0   8        0.04        0.13      0.20 o 
   7   0   8       66.84       69.90      2.09 o 
  -8   1   8        1.44        1.80      0.40 o 
  -7   1   8        4.04        3.83      0.43 o 
  -6   1   8       73.06       74.37      2.14 o 
  -5   1   8        7.88        5.25      0.68 o 
  -4   1   8       50.78       46.45      1.06 o 
  -3   1   8       34.72       34.46      1.23 o 
  -2   1   8        0.79        2.39      0.19 o 
  -1   1   8        3.76        3.58      0.21 o 
   0   1   8        5.61       10.66      0.28 o 
   1   1   8      120.30      113.54      2.54 o 
   2   1   8       43.21       44.28      0.81 o 
   3   1   8       10.19       12.36      0.47 o 
   4   1   8       11.92       10.58      0.44 o 
   5   1   8      228.17      232.98      4.34 o 
   6   1   8        8.94        9.24      0.48 o 
   7   1   8       13.48       12.36      0.74 o 
  -8   2   8        6.93        7.88      0.60 o 
  -7   2   8        0.13        0.00      0.32 o 
  -6   2   8        1.49        1.74      0.24 o 
  -5   2   8       25.17       25.95      0.98 o 
  -4   2   8        2.08        2.75      0.35 o 
  -3   2   8        8.03        7.98      0.34 o 
  -2   2   8        1.00        1.73      0.18 o 
  -1   2   8      248.31      228.59     10.09 o 
   0   2   8       89.13       80.51      1.66 o 
   1   2   8       27.42       26.91      0.55 o 
   2   2   8       47.29       36.62      0.87 o 
   3   2   8      594.77      613.73     10.75 o 
   4   2   8       18.26       17.16      0.81 o 
   5   2   8       17.13       14.83      0.57 o 
   6   2   8        5.27        5.00      0.38 o 
  -8   3   8       14.35       15.69      0.83 o 
  -7   3   8        7.32        6.39      0.53 o 
  -6   3   8        4.14        3.58      0.39 o 
  -5   3   8       21.80       21.34      0.94 o 
  -4   3   8        7.34        7.92      0.36 o 
  -3   3   8       82.16       73.18      1.89 o 
  -2   3   8       56.05       53.43      1.30 o 
  -1   3   8       14.81       12.44      0.33 o 
   0   3   8       37.43       28.11      0.59 o 
   1   3   8      765.63      807.50     14.00 o 
   2   3   8       11.98       13.29      0.47 o 
   3   3   8       42.51       40.08      0.99 o 
   4   3   8       17.77       16.47      0.59 o 
   5   3   8       32.53       31.83      0.91 o 
   6   3   8       11.19       12.14      0.58 o 
  -8   4   8        0.18        0.07      0.53 o 
  -7   4   8        0.14        0.43      0.99 o 
  -6   4   8        7.30        7.13      0.54 o 
  -5   4   8       51.95       50.58      1.78 o 
  -4   4   8       49.89       49.67      1.13 o 
  -3   4   8        2.81        2.92      0.24 o 
  -2   4   8       12.90       10.53      0.42 o 
  -1   4   8      583.62      608.87      9.22 o 
   0   4   8        5.29        5.30      0.22 o 
   1   4   8      144.40      144.31      2.74 o 
   2   4   8       15.06       14.45      0.51 o 
   3   4   8       30.91       27.91      0.79 o 
   4   4   8       12.05        9.67      0.47 o 
   5   4   8       13.53       13.92      0.77 o 
  -7   5   8       44.26       51.37      1.69 o 
  -6   5   8       25.33       26.01      1.04 o 
  -5   5   8        1.07        1.08      0.31 o 
  -4   5   8       14.46       14.15      0.51 o 
  -3   5   8      346.64      341.99      6.17 o 
  -2   5   8       25.90       23.66      0.74 o 
  -1   5   8      232.23      232.87      8.38 o 
   0   5   8        0.55        0.78      0.17 o 
   1   5   8       16.36       14.69      0.52 o 
   2   5   8       42.03       38.97      0.99 o 
   3   5   8        7.08        7.62      0.41 o 
   4   5   8        0.46        0.63      0.22 o 
   5   5   8        0.01       -0.03      0.36 o 
  -7   6   8        0.42       -0.05      0.35 o 
  -6   6   8        2.38        2.65      0.44 o 
  -5   6   8      126.40      131.72      3.34 o 
  -4   6   8       11.71       10.82      0.62 o 
  -3   6   8      168.78      165.83      3.17 o 
  -2   6   8        2.17        1.86      0.44 o 
  -1   6   8        3.05        2.34      0.25 o 
   0   6   8       80.13       79.46      1.67 o 
   1   6   8        9.11        8.40      0.42 o 
   2   6   8        2.49        2.67      0.29 o 
   3   6   8        0.01        0.01      0.20 o 
   4   6   8        0.41        0.42      0.19 o 
  -6   7   8       10.40       13.24      0.80 o 
  -5   7   8       94.52       94.12      2.58 o 
  -4   7   8        0.03        0.06      0.27 o 
  -3   7   8        3.55        2.93      0.38 o 
  -2   7   8       37.80       39.66      1.01 o 
  -1   7   8       17.98       20.52      0.82 o 
   0   7   8        3.92        4.89      0.72 o 
   1   7   8        8.54        6.10      0.62 o 
   2   7   8        4.66        5.81      0.39 o 
  -5   8   8        5.86        6.76      0.61 o 
  -4   8   8        6.87        7.24      0.59 o 
  -3   8   8        4.23        4.98      0.57 o 
  -2   8   8        1.18        1.68      0.40 o 
  -1   8   8       15.23       15.30      0.84 o 
   0   8   8        8.03        4.31      0.59 o 
   1   8   8       13.11       14.78      1.09 o 
   0  -9   9        6.77        8.37      0.82 o 
   1  -9   9        0.62        0.83      0.34 o 
   2  -9   9        4.87        5.15      0.55 o 
  -2  -8   9       15.80       16.21      0.69 o 
  -1  -8   9        5.60        6.74      0.44 o 
   0  -8   9        5.11        5.02      0.38 o 
   1  -8   9        0.02        0.00      0.22 o 
   2  -8   9        8.16        8.92      0.60 o 
   3  -8   9       17.81       17.74      0.83 o 
   4  -8   9        3.91        4.77      0.48 o 
  -3  -7   9        8.20        9.43      0.52 o 
  -2  -7   9        2.59        2.92      0.32 o 
  -1  -7   9        0.94        1.52      0.28 o 
   0  -7   9       14.95       11.63      0.51 o 
   1  -7   9        2.18        2.44      0.27 o 
   2  -7   9        1.74        2.10      0.32 o 
   3  -7   9       39.24       38.83      1.26 o 
   4  -7   9        3.49        5.31      0.90 o 
   5  -7   9        0.07        0.16      0.26 o 
  -4  -6   9        5.23        5.07      0.39 o 
  -3  -6   9        2.52        1.75      0.26 o 
  -2  -6   9        3.55        1.75      0.34 o 
  -1  -6   9        0.22        0.39      0.17 o 
   0  -6   9       12.20       10.37      0.45 o 
   1  -6   9       67.74       61.60      1.37 o 
   2  -6   9        7.22        7.43      0.38 o 
   3  -6   9        2.14        2.09      0.32 o 
   4  -6   9       26.03       27.17      0.80 o 
   5  -6   9        9.46       10.38      0.50 o 
   6  -6   9       53.57       51.03      1.85 o 
  -5  -5   9       11.68       10.76      0.83 o 
  -4  -5   9        0.21        0.21      0.19 o 
  -3  -5   9        4.63        4.86      0.41 o 
  -2  -5   9       38.70       33.05      0.88 o 
  -1  -5   9       34.72       29.89      0.80 o 
   0  -5   9       54.67       48.20      1.40 o 
   1  -5   9        1.20        1.40      0.27 o 
   2  -5   9      100.57      105.08      1.80 o 
   3  -5   9        7.78        7.63      0.64 o 
   4  -5   9       89.88       91.00      2.34 o 
   5  -5   9        0.13        0.15      0.20 o 
   6  -5   9       18.56       19.25      0.86 o 
  -6  -4   9        2.63        2.42      0.41 o 
  -5  -4   9        0.03       -0.05      0.24 o 
  -4  -4   9        2.73        2.10      0.25 o 
  -3  -4   9       22.73       18.33      0.61 o 
  -2  -4   9       31.97       26.99      0.78 o 
  -1  -4   9        0.52        0.13      0.13 o 
   0  -4   9      146.46      133.89      2.55 o 
   1  -4   9      100.24      101.45      2.00 o 
   2  -4   9      201.56      208.46      3.31 o 
   3  -4   9        4.89        4.92      0.41 o 
   4  -4   9       53.81       51.82      1.19 o 
   5  -4   9       27.67       26.57      1.89 o 
   6  -4   9        2.09        2.15      0.38 o 
   7  -4   9        0.04        0.07      0.28 o 
  -6  -3   9        3.32        5.02      0.49 o 
  -5  -3   9       20.12       17.81      0.81 o 
  -4  -3   9        1.79        1.45      0.30 o 
  -3  -3   9        5.05        3.58      0.32 o 
  -2  -3   9       34.23       29.52      0.75 o 
  -1  -3   9      133.48      139.54      2.26 o 
   0  -3   9      576.12      580.54      8.79 o 
   1  -3   9       22.52       22.05      0.71 o 
   2  -3   9        6.97        6.51      0.89 o 
   3  -3   9       28.15       26.65      0.68 o 
   4  -3   9       46.22       47.93      1.45 o 
   5  -3   9        1.45        1.79      0.30 o 
   6  -3   9        6.69        7.07      0.99 o 
   7  -3   9        2.62        2.64      0.60 o 
  -7  -2   9        3.70        3.78      0.47 o 
  -6  -2   9        0.01       -0.12      0.24 o 
  -5  -2   9        0.11        0.16      0.25 o 
  -4  -2   9        2.54        3.00      0.37 o 
  -3  -2   9      247.94      260.83      4.76 o 
  -2  -2   9      576.81      586.97      8.89 o 
  -1  -2   9      129.57      118.37      1.93 o 
   0  -2   9        2.01        1.01      0.11 o 
   1  -2   9       16.26       20.62      0.54 o 
   2  -2   9      189.92      189.88      3.00 o 
   3  -2   9        4.32        5.36      0.41 o 
   4  -2   9        0.92        1.43      0.42 o 
   5  -2   9        9.92        9.62      0.56 o 
   6  -2   9       34.25       35.85      1.25 o 
   7  -2   9        0.14        0.23      0.30 o 
  -7  -1   9        3.79        4.98      0.52 o 
  -6  -1   9        9.54        7.76      0.64 o 
  -5  -1   9      343.97      360.68      6.54 o 
  -4  -1   9      234.00      243.37      9.56 o 
  -3  -1   9       50.64       51.03      1.17 o 
  -2  -1   9       17.11       17.99      0.53 o 
  -1  -1   9       78.07       92.75      1.53 o 
   0  -1   9       54.24       35.69      0.82 o 
   1  -1   9        7.68        6.77      0.24 o 
   2  -1   9        0.15        0.10      0.11 o 
   3  -1   9        0.17        0.21      0.14 o 
   4  -1   9       53.34       50.75      1.15 o 
   5  -1   9       21.15       23.17      0.70 o 
   6  -1   9        0.63        1.01      0.50 o 
   7  -1   9       77.60       78.31      2.29 o 
  -7   0   9      128.88      134.64      4.07 o 
  -6   0   9       84.24       93.92      1.99 o 
  -5   0   9       44.88       46.56      1.31 o 
  -4   0   9       11.48       10.54      0.67 o 
  -3   0   9       96.43       97.59      2.38 o 
  -2   0   9        0.72        0.88      0.14 o 
  -1   0   9       24.84       24.67      0.63 o 
   0   0   9       19.98       18.62      0.41 o 
   1   0   9        8.07        6.77      0.26 o 
   2   0   9       42.49       44.37      0.83 o 
   3   0   9      136.39      136.06      3.21 o 
   4   0   9        7.38        6.26      0.35 o 
   5   0   9      170.71      167.27      4.18 o 
   6   0   9        6.23        5.59      0.52 o 
   7   0   9       94.65       98.31      2.72 o 
  -8   1   9       34.10       38.60      1.94 o 
  -7   1   9       99.59      105.81      3.00 o 
  -6   1   9        0.02       -0.08      0.17 o 
  -5   1   9       18.72       17.46      1.46 o 
  -4   1   9        3.18        3.57      0.26 o 
  -3   1   9        0.75        1.09      0.17 o 
  -2   1   9        0.01        0.05      0.12 o 
  -1   1   9       31.83       28.14      0.70 o 
   0   1   9       40.43       44.20      0.81 o 
   1   1   9      104.14       98.65      1.74 o 
   2   1   9        3.87        2.24      0.20 o 
   3   1   9      197.66      179.67      4.15 o 
   4   1   9        9.54        9.09      0.43 o 
   5   1   9      307.74      312.84      5.72 o 
   6   1   9        1.29        2.20      0.29 o 
  -8   2   9        2.85        3.19      0.67 o 
  -7   2   9        2.36        2.70      0.41 o 
  -6   2   9        0.13        0.19      0.18 o 
  -5   2   9        2.27        2.78      0.26 o 
  -4   2   9       18.95       21.23      0.78 o 
  -3   2   9       87.03       74.18      1.53 o 
  -2   2   9       20.30       20.80      0.58 o 
  -1   2   9        3.15        2.21      0.20 o 
   0   2   9        4.46        5.20      0.26 o 
   1   2   9       74.99       67.50      1.38 o 
   2   2   9       27.22       26.14      1.13 o 
   3   2   9      616.86      593.39     12.84 o 
   4   2   9        4.57        3.96      0.31 o 
   5   2   9       20.44       21.52      0.71 o 
   6   2   9        0.14        0.23      0.21 o 
  -7   3   9        0.00       -0.13      0.26 o 
  -6   3   9        1.53        1.72      0.34 o 
  -5   3   9       12.30       10.98      0.46 o 
  -4   3   9        0.00       -0.07      0.14 o 
  -3   3   9       12.83       12.68      0.45 o 
  -2   3   9       32.11       28.37      0.73 o 
  -1   3   9        5.69        4.62      0.28 o 
   0   3   9      156.55      158.30      2.54 o 
   1   3   9      739.55      740.09     12.87 o 
   2   3   9        1.64        1.48      0.21 o 
   3   3   9       76.33       73.34      1.58 o 
   4   3   9        0.89        0.66      0.21 o 
   5   3   9        0.11        0.34      0.21 o 
  -7   4   9        3.65        4.02      0.49 o 
  -6   4   9        3.89        4.07      0.45 o 
  -5   4   9       33.79       34.14      0.91 o 
  -4   4   9       20.04       18.06      0.59 o 
  -3   4   9        4.37        3.67      0.37 o 
  -2   4   9      266.23      269.62      4.92 o 
  -1   4   9      575.95      608.46     10.74 o 
   0   4   9        2.42        1.49      0.20 o 
   1   4   9      125.41      114.36      4.39 o 
   2   4   9        0.01        0.10      0.16 o 
   3   4   9        0.88        0.88      0.21 o 
   4   4   9        0.06        0.10      0.19 o 
   5   4   9        2.87        3.88      0.36 o 
  -7   5   9        4.56        4.75      0.55 o 
  -6   5   9        0.10       -0.13      0.32 o 
  -5   5   9        0.12       -0.13      0.26 o 
  -4   5   9      108.19      106.31      2.59 o 
  -3   5   9      251.84      251.99      4.65 o 
  -2   5   9        0.11       -0.08      0.17 o 
  -1   5   9       83.84       79.70      1.66 o 
   0   5   9        1.46        0.89      0.26 o 
   1   5   9       10.35        8.79      0.42 o 
   2   5   9        1.01        1.51      0.24 o 
   3   5   9        3.59        3.86      0.33 o 
   4   5   9       13.32       14.00      0.60 o 
  -6   6   9       29.01       31.50      1.86 o 
  -5   6   9       64.24       65.20      1.93 o 
  -4   6   9       16.23       17.18      0.80 o 
  -3   6   9       54.49       51.75      1.21 o 
  -2   6   9        6.92        5.33      0.34 o 
  -1   6   9       24.97       25.65      0.93 o 
   0   6   9        0.00        0.01      0.22 o 
   1   6   9        0.13        0.89      0.56 o 
   2   6   9        7.53        7.54      0.43 o 
   3   6   9        0.17        0.35      0.22 o 
  -5   7   9       42.34       46.06      1.55 o 
  -4   7   9       15.76       17.25      0.84 o 
  -3   7   9       12.07       14.46      0.75 o 
  -2   7   9        1.07        1.66      0.51 o 
  -1   7   9        0.08        0.64      0.27 o 
   0   7   9        1.07        1.01      0.56 o 
   1   7   9        0.32        0.15      0.26 o 
   2   7   9       13.65       15.74      0.80 o 
  -4   8   9        0.23        0.29      0.32 o 
  -3   8   9        1.23        1.79      0.59 o 
  -2   8   9        0.21       -0.08      0.37 o 
  -1   8   9        1.72        2.60      0.40 o 
   0   8   9        3.05        3.09      0.44 o 
  -1  -8  10        0.22        0.31      0.25 o 
   0  -8  10        0.93        0.69      0.24 o 
   1  -8  10        0.07       -0.02      0.24 o 
   2  -8  10        0.25        0.64      0.28 o 
   3  -8  10        0.05       -0.06      0.25 o 
   4  -8  10        7.75        9.82      0.64 o 
  -3  -7  10        0.65        0.87      0.34 o 
  -2  -7  10        0.80        0.77      0.24 o 
  -1  -7  10        0.00        0.25      0.19 o 
   0  -7  10        4.52        6.72      0.41 o 
   1  -7  10        0.65        0.74      0.22 o 
   2  -7  10        4.79        5.28      0.47 o 
   3  -7  10        3.66        3.87      0.57 o 
   4  -7  10        4.80        4.45      0.45 o 
   5  -7  10       34.43       35.36      1.25 o 
  -4  -6  10        0.57        0.22      0.32 o 
  -3  -6  10        1.82        3.25      0.32 o 
  -2  -6  10       10.05       11.20      0.51 o 
  -1  -6  10        0.12        0.18      0.16 o 
   0  -6  10        0.13        0.01      0.15 o 
   1  -6  10        4.95        5.91      0.36 o 
   2  -6  10       49.83       53.30      1.24 o 
   3  -6  10       36.44       38.54      1.23 o 
   4  -6  10       54.45       59.22      1.69 o 
   5  -6  10       71.76       80.38      2.22 o 
   6  -6  10        1.08        1.39      0.35 o 
  -5  -5  10        6.60        7.69      0.62 o 
  -4  -5  10        7.96        9.71      1.43 o 
  -3  -5  10        2.11        1.98      0.26 o 
  -2  -5  10        1.22        2.04      0.26 o 
  -1  -5  10       16.60       16.42      0.57 o 
   0  -5  10       64.59       61.83      1.36 o 
   1  -5  10       67.92       65.63      1.77 o 
   2  -5  10       98.11      103.69      2.07 o 
   3  -5  10      154.47      168.06      3.23 o 
   4  -5  10        8.35        8.35      0.43 o 
   5  -5  10        0.18        0.22      0.25 o 
   6  -5  10        4.77        5.35      0.50 o 
  -6  -4  10        8.00       10.95      0.72 o 
  -5  -4  10        2.06        1.65      0.36 o 
  -4  -4  10        0.36        0.74      0.28 o 
  -3  -4  10       26.92       24.76      1.09 o 
  -2  -4  10       25.66       25.20      0.73 o 
  -1  -4  10       84.79       73.53      2.59 o 
   0  -4  10       56.66       61.52      1.32 o 
   1  -4  10      172.07      174.17      2.82 o 
   2  -4  10       97.33       97.73      2.08 o 
   3  -4  10       53.92       58.09      1.11 o 
   4  -4  10       57.11       58.63      1.33 o 
   5  -4  10       38.65       37.32      1.24 o 
   6  -4  10        1.05        1.97      0.37 o 
  -6  -3  10        1.11        1.69      0.36 o 
  -5  -3  10       11.35       11.49      0.67 o 
  -4  -3  10       24.00       23.40      0.93 o 
  -3  -3  10       23.38       19.58      0.99 o 
  -2  -3  10       28.83       29.81      0.77 o 
  -1  -3  10      342.58      333.98      5.16 o 
   0  -3  10      186.04      188.23      3.00 o 
   1  -3  10      108.05      105.00      1.77 o 
   2  -3  10       56.28       52.82      1.00 o 
   3  -3  10       82.05       84.25      1.48 o 
   4  -3  10       14.62       15.20      0.90 o 
   5  -3  10       18.87       17.01      0.76 o 
   6  -3  10        1.13        1.09      0.32 o 
  -7  -2  10        2.74        3.21      0.47 o 
  -6  -2  10       11.88       13.46      0.97 o 
  -5  -2  10        3.59        3.42      0.41 o 
  -4  -2  10       21.78       21.59      0.88 o 
  -3  -2  10      438.01      441.25      7.89 o 
  -2  -2  10      166.29      169.59      3.20 o 
  -1  -2  10       25.69       26.60      0.57 o 
   0  -2  10        0.07        0.41      0.30 o 
   1  -2  10       17.93       14.90      0.45 o 
   2  -2  10      161.69      155.96      2.85 o 
   3  -2  10      137.45      131.23      2.52 o 
   4  -2  10        1.85        1.11      0.19 o 
   5  -2  10       28.24       29.19      1.04 o 
   6  -2  10        3.58        4.38      0.47 o 
  -7  -1  10        2.88        3.40      0.47 o 
  -6  -1  10        2.09        2.72      0.41 o 
  -5  -1  10      188.75      202.45      3.85 o 
  -4  -1  10      141.81      141.96      2.77 o 
  -3  -1  10       22.47       22.40      0.70 o 
  -2  -1  10        1.46        1.37      0.19 o 
  -1  -1  10        1.05        0.32      0.18 o 
   0  -1  10      124.42      112.94      2.13 o 
   1  -1  10      203.16      192.65      3.04 o 
   2  -1  10        1.78        1.09      0.14 o 
   3  -1  10       80.36       77.77      2.49 o 
   4  -1  10        5.40        5.18      0.32 o 
   5  -1  10       20.32       20.54      0.67 o 
   6  -1  10        2.02        2.06      0.39 o 
  -7   0  10       66.40       70.82      2.07 o 
  -6   0  10       83.85       86.57      1.88 o 
  -5   0  10       64.21       63.77      1.44 o 
  -4   0  10        1.22        1.11      0.26 o 
  -3   0  10        4.12        3.74      0.30 o 
  -2   0  10        0.56        0.87      0.20 o 
  -1   0  10       47.80       47.98      1.06 o 
   0   0  10       72.87       69.35      1.20 o 
   1   0  10      295.31      281.47      4.35 o 
   2   0  10        5.55        5.42      0.29 o 
   3   0  10       12.55       12.11      0.71 o 
   4   0  10       23.02       21.47      0.87 o 
   5   0  10       22.02       21.68      0.71 o 
   6   0  10        5.26        6.46      0.55 o 
  -7   1  10       27.95       29.70      2.93 o 
  -6   1  10       19.99       20.54      0.86 o 
  -5   1  10        1.56        2.02      0.25 o 
  -4   1  10        4.60        4.99      0.31 o 
  -3   1  10       14.57       14.69      0.77 o 
  -2   1  10      126.46      122.19      2.36 o 
  -1   1  10      194.80      167.50      3.14 o 
   0   1  10       30.49       27.60      0.70 o 
   1   1  10       18.16       18.11      0.57 o 
   2   1  10       36.45       32.74      1.01 o 
   3   1  10       18.10       18.44      0.59 o 
   4   1  10       18.16       19.35      0.65 o 
   5   1  10       67.03       67.55      1.55 o 
   6   1  10        2.55        2.62      0.32 o 
  -7   2  10        1.78        1.55      0.37 o 
  -6   2  10        0.20        0.55      0.22 o 
  -5   2  10        4.74        4.44      0.77 o 
  -4   2  10       11.41       11.66      0.46 o 
  -3   2  10        2.53        2.68      0.24 o 
  -2   2  10        0.64        0.73      0.17 o 
  -1   2  10      134.15      134.38      2.57 o 
   0   2  10        7.96        7.85      0.35 o 
   1   2  10       46.98       45.09      1.02 o 
   2   2  10      109.28      111.97      2.21 o 
   3   2  10       38.91       42.81      1.05 o 
   4   2  10        7.65        6.58      0.39 o 
   5   2  10       20.91       22.77      0.76 o 
   6   2  10       13.89       14.75      1.19 o 
  -7   3  10        0.21       -0.13      0.26 o 
  -6   3  10        0.29        0.24      0.31 o 
  -5   3  10        0.77        0.36      0.19 o 
  -4   3  10        4.27        4.50      0.40 o 
  -3   3  10      104.40      104.35      2.09 o 
  -2   3  10        6.96        6.46      0.37 o 
  -1   3  10       61.51       55.29      1.75 o 
   0   3  10      153.16      151.07      2.88 o 
   1   3  10       21.53       26.47      0.72 o 
   2   3  10        8.61        6.02      0.34 o 
   3   3  10       28.85       28.15      0.81 o 
   4   3  10       67.66       66.98      1.54 o 
   5   3  10        0.40        0.23      0.23 o 
  -7   4  10        0.06       -0.01      0.31 o 
  -6   4  10        1.20        1.45      0.36 o 
  -5   4  10        0.57        0.76      0.25 o 
  -4   4  10       23.46       21.57      0.85 o 
  -3   4  10        6.18        5.64      0.34 o 
  -2   4  10       51.16       48.16      1.12 o 
  -1   4  10       17.15       17.18      0.57 o 
   0   4  10        1.55        1.71      0.29 o 
   1   4  10       10.21        9.96      0.57 o 
   2   4  10      147.68      139.44      2.74 o 
   3   4  10        0.06       -0.08      0.16 o 
   4   4  10        9.47       10.97      0.71 o 
  -6   5  10       11.35       11.45      0.72 o 
  -5   5  10        1.67        1.29      0.36 o 
  -4   5  10       33.11       30.10      0.85 o 
  -3   5  10        6.92        6.93      0.72 o 
  -2   5  10       19.97       20.32      0.65 o 
  -1   5  10        6.81        6.70      0.37 o 
   0   5  10      159.54      161.64      4.69 o 
   1   5  10        0.50        0.18      0.24 o 
   2   5  10        0.76        1.02      0.30 o 
   3   5  10       11.00       11.57      0.53 o 
   4   5  10        2.22        3.73      0.37 o 
  -6   6  10       47.11       54.91      1.80 o 
  -5   6  10        0.51        0.75      0.35 o 
  -4   6  10        3.93        4.51      0.81 o 
  -3   6  10       10.49       10.86      0.51 o 
  -2   6  10       92.37      100.58      2.09 o 
  -1   6  10        1.33        0.75      0.28 o 
   0   6  10        3.93        4.25      0.43 o 
   1   6  10        9.22        8.55      0.57 o 
   2   6  10        9.01       12.08      0.70 o 
   3   6  10        0.01        0.13      0.30 o 
  -5   7  10        2.50        3.20      0.48 o 
  -4   7  10       25.95       28.24      1.11 o 
  -3   7  10        2.44        3.23      0.42 o 
  -2   7  10        5.51        6.39      0.49 o 
  -1   7  10        3.66        4.05      0.55 o 
   0   7  10        9.03       12.41      0.70 o 
   1   7  10       10.05       12.20      0.72 o 
  -2   8  10        2.82        4.99      0.73 o 
   0  -8  11       20.29       26.29      0.87 o 
   1  -8  11        0.44        0.89      0.33 o 
   2  -8  11        0.59        1.45      0.35 o 
   3  -8  11        0.47        0.36      0.36 o 
  -2  -7  11       19.03       23.64      1.47 o 
  -1  -7  11        0.02        0.18      0.15 o 
   0  -7  11        3.94        3.92      0.34 o 
   1  -7  11        3.76        4.37      0.35 o 
   2  -7  11        3.78        3.39      0.41 o 
   3  -7  11        8.28        9.71      0.62 o 
   4  -7  11        0.82        0.74      0.58 o 
  -4  -6  11        4.27        3.96      0.53 o 
  -3  -6  11        2.03        2.60      0.67 o 
  -2  -6  11        9.47       11.24      0.69 o 
  -1  -6  11        1.90        2.51      0.27 o 
   0  -6  11        0.40        0.25      0.17 o 
   1  -6  11        3.63        4.04      0.31 o 
   2  -6  11       11.44       10.12      0.59 o 
   3  -6  11       79.26       85.71      2.26 o 
   4  -6  11       46.32       49.31      1.50 o 
   5  -6  11       73.52       85.84      3.25 o 
  -4  -5  11        9.38        9.70      0.67 o 
  -3  -5  11        0.02       -0.15      0.35 o 
  -2  -5  11        0.04        0.43      0.27 o 
  -1  -5  11        0.01        0.12      0.15 o 
   0  -5  11       30.67       25.83      0.74 o 
   1  -5  11      121.77      117.92      2.34 o 
   2  -5  11       25.94       26.59      0.96 o 
   3  -5  11      144.85      161.24      3.13 o 
   4  -5  11      134.73      137.03      2.74 o 
   5  -5  11       15.73       14.83      0.87 o 
  -5  -4  11        2.00        2.08      0.39 o 
  -4  -4  11        0.38        0.42      0.29 o 
  -3  -4  11        0.39       -0.06      0.23 o 
  -2  -4  11        7.57        5.69      0.85 o 
  -1  -4  11       77.15       74.52      1.58 o 
   0  -4  11       39.07       33.52      0.86 o 
   1  -4  11      413.28      417.77      6.44 o 
   2  -4  11      167.27      165.03      2.92 o 
   3  -4  11       10.07        9.56      0.37 o 
   4  -4  11        0.44        0.24      0.24 o 
   5  -4  11        4.28        3.76      0.43 o 
   6  -4  11        5.29        4.15      0.48 o 
  -6  -3  11        1.80        2.35      0.43 o 
  -5  -3  11        0.26        0.29      0.29 o 
  -4  -3  11        0.08        0.03      0.37 o 
  -3  -3  11       39.78       37.55      1.24 o 
  -2  -3  11       55.49       44.41      1.37 o 
  -1  -3  11      573.02      518.92     11.30 o 
   0  -3  11      105.46       99.61      1.70 o 
   1  -3  11        0.13        0.06      0.11 o 
   2  -3  11       40.89       42.66      0.86 o 
   3  -3  11       44.29       41.14      1.01 o 
   4  -3  11       35.22       34.83      1.15 o 
   5  -3  11        3.26        3.91      0.42 o 
   6  -3  11        1.59        0.60      0.31 o 
  -6  -2  11        0.01       -0.24      0.48 o 
  -5  -2  11       18.20       19.19      1.26 o 
  -4  -2  11       15.65       14.28      0.73 o 
  -3  -2  11      282.60      270.03      6.14 o 
  -2  -2  11       75.41       69.93      1.50 o 
  -1  -2  11       29.60       23.88      0.67 o 
   0  -2  11       38.46       36.43      0.74 o 
   1  -2  11       10.70       10.99      0.35 o 
   2  -2  11       10.29        9.95      0.35 o 
   3  -2  11       88.71       89.14      2.11 o 
   4  -2  11       13.53       12.10      0.53 o 
   5  -2  11        1.88        1.43      0.30 o 
   6  -2  11       16.49       17.46      0.84 o 
  -6  -1  11        0.17        0.22      0.31 o 
  -5  -1  11      106.72      103.50      2.70 o 
  -4  -1  11       40.07       33.75      0.91 o 
  -3  -1  11      111.04       93.25      1.92 o 
  -2  -1  11       33.85       35.69      0.89 o 
  -1  -1  11       21.03       17.84      0.55 o 
   0  -1  11        4.51        3.48      0.33 o 
   1  -1  11      409.89      398.79      6.12 o 
   2  -1  11       84.97       85.86      2.04 o 
   3  -1  11        0.02        0.26      0.26 o 
   4  -1  11       33.08       32.12      0.86 o 
   5  -1  11       24.44       25.14      0.83 o 
   6  -1  11       25.46       23.29      1.07 o 
  -7   0  11       47.44       54.25      1.74 o 
  -6   0  11        8.90        8.88      0.86 o 
  -5   0  11       43.92       43.06      0.96 o 
  -4   0  11       62.15       61.71      1.39 o 
  -3   0  11       23.94       22.96      0.69 o 
  -2   0  11        5.93        5.94      0.33 o 
  -1   0  11      357.10      328.96      5.93 o 
   0   0  11       34.39       32.74      0.82 o 
   1   0  11       41.06       38.82      0.98 o 
   2   0  11      135.51      132.28      2.54 o 
   3   0  11       38.17       36.71      0.92 o 
   4   0  11       39.55       36.92      1.36 o 
   5   0  11        4.75        5.26      0.38 o 
   6   0  11       20.65       20.07      0.93 o 
  -7   1  11        7.52        6.74      0.56 o 
  -6   1  11       37.72       36.45      1.01 o 
  -5   1  11        1.99        2.50      0.28 o 
  -4   1  11       23.18       21.39      0.67 o 
  -3   1  11      129.15      119.07      2.36 o 
  -2   1  11        5.26        4.69      0.30 o 
  -1   1  11      199.40      174.52      7.66 o 
   0   1  11      328.36      337.51      9.63 o 
   1   1  11        9.31        7.35      0.35 o 
   2   1  11       39.39       35.94      0.89 o 
   3   1  11       14.48       13.90      0.52 o 
   4   1  11      118.61      113.78      5.44 o 
   5   1  11        4.48        6.33      0.41 o 
  -7   2  11        0.81        0.91      0.35 o 
  -6   2  11        0.03        0.14      0.20 o 
  -5   2  11       47.69       42.68      1.29 o 
  -4   2  11        0.55        0.50      0.20 o 
  -3   2  11      104.89       89.24      2.33 o 
  -2   2  11      168.31      176.18      3.34 o 
  -1   2  11       41.96       37.16      0.92 o 
   0   2  11      128.00      124.79      3.87 o 
   1   2  11        6.42        6.42      0.45 o 
   2   2  11      161.22      159.87      3.47 o 
   3   2  11        2.09        3.77      0.30 o 
   4   2  11        7.65        9.21      0.60 o 
   5   2  11        0.61        0.37      0.23 o 
  -7   3  11       12.42       13.03      0.76 o 
  -6   3  11        8.81        8.87      0.61 o 
  -5   3  11       36.45       31.97      0.90 o 
  -4   3  11       15.42       13.72      0.53 o 
  -3   3  11      128.47      128.87      2.55 o 
  -2   3  11      219.24      211.55      3.96 o 
  -1   3  11        2.78        3.34      0.27 o 
   0   3  11       76.64       69.90      1.88 o 
   1   3  11        0.22        0.10      0.28 o 
   2   3  11        2.28        1.28      0.30 o 
   3   3  11        5.17        3.76      0.32 o 
   4   3  11       18.03       17.89      0.96 o 
  -6   4  11        0.34        0.24      0.31 o 
  -5   4  11       46.87       48.34      1.21 o 
  -4   4  11       87.86       86.37      2.32 o 
  -3   4  11        0.06        0.21      0.20 o 
  -2   4  11       83.81       81.78      1.73 o 
  -1   4  11       11.68       10.62      0.45 o 
   0   4  11       13.29       10.75      0.60 o 
   1   4  11        0.06       -0.01      0.23 o 
   2   4  11       29.31       28.90      1.45 o 
   3   4  11        2.19        1.65      0.42 o 
   4   4  11        9.98       10.29      0.53 o 
  -6   5  11       15.67       17.33      0.93 o 
  -5   5  11       14.82       15.41      0.80 o 
  -4   5  11       91.84       91.77      2.27 o 
  -3   5  11       37.17       34.09      0.93 o 
  -2   5  11        1.27        2.24      0.87 o 
  -1   5  11        5.65        7.18      0.51 o 
   0   5  11       21.67       24.94      0.96 o 
   1   5  11       26.08       25.01      1.46 o 
   2   5  11       16.65       19.13      0.87 o 
   3   5  11        3.59        4.84      0.50 o 
  -5   6  11       17.02       16.86      0.87 o 
  -4   6  11        2.00        1.75      0.45 o 
  -3   6  11        0.20        0.37      0.16 o 
  -2   6  11       11.91       12.21      0.65 o 
  -1   6  11       23.83       24.50      1.06 o 
   0   6  11       28.67       35.97      1.26 o 
   1   6  11        1.56        2.91      0.41 o 
   2   6  11        9.10       12.15      1.21 o 
  -4   7  11        8.11        9.14      0.67 o 
  -3   7  11        3.07        3.24      0.46 o 
  -2   7  11       23.76       28.82      1.08 o 
  -1   7  11        0.99        0.11      0.49 o 
   0   7  11        5.88        8.49      0.62 o 
  -1  -7  12        6.47        8.51      0.65 o 
   0  -7  12        1.27        1.52      0.47 o 
   1  -7  12        8.86        9.72      0.61 o 
   2  -7  12        0.03        0.28      0.27 o 
   3  -7  12        0.00        0.34      0.29 o 
  -3  -6  12        5.73        6.51      0.61 o 
  -2  -6  12       14.88       16.81      0.86 o 
  -1  -6  12       20.85       23.36      2.61 o 
   0  -6  12        0.07        0.25      0.23 o 
   1  -6  12        0.01        0.32      0.19 o 
   2  -6  12        0.96        1.47      0.30 o 
   3  -6  12       14.64       14.83      0.72 o 
   4  -6  12        7.13        7.81      0.55 o 
  -4  -5  12       40.14       48.69      1.66 o 
  -3  -5  12       22.18       25.36      1.06 o 
  -2  -5  12        0.00        0.18      0.26 o 
  -1  -5  12        4.80        5.54      0.67 o 
   0  -5  12        1.11        0.82      0.19 o 
   1  -5  12        0.78        1.13      0.32 o 
   2  -5  12       12.35        9.99      1.06 o 
   3  -5  12       53.11       58.75      2.19 o 
   4  -5  12       21.11       25.23      0.92 o 
   5  -5  12        7.01        7.53      0.58 o 
  -5  -4  12       10.09       10.52      0.98 o 
  -4  -4  12        0.57        0.36      0.31 o 
  -3  -4  12       19.01       20.99      0.91 o 
  -2  -4  12        0.63        0.48      0.25 o 
  -1  -4  12        0.98        0.12      0.22 o 
   0  -4  12        2.96        1.39      0.28 o 
   1  -4  12       71.93       82.07      1.71 o 
   2  -4  12       41.35       43.43      0.91 o 
   3  -4  12       27.76       32.47      1.03 o 
   4  -4  12        7.73        8.47      0.56 o 
   5  -4  12        1.98        2.64      0.64 o 
  -5  -3  12       23.20       30.34      1.20 o 
  -4  -3  12        0.70        0.44      0.27 o 
  -3  -3  12        1.17        0.60      0.26 o 
  -2  -3  12       10.21       12.04      0.63 o 
  -1  -3  12       29.48       35.52      1.22 o 
   0  -3  12       98.66       91.37      2.00 o 
   1  -3  12        8.96        8.82      0.34 o 
   2  -3  12        2.60        3.04      0.22 o 
   3  -3  12        4.59        4.06      0.30 o 
   4  -3  12        4.34        4.58      0.42 o 
   5  -3  12       40.28       41.50      2.88 o 
  -6  -2  12        1.23        1.22      0.39 o 
  -5  -2  12        0.04        0.16      0.26 o 
  -4  -2  12       26.79       28.28      1.07 o 
  -3  -2  12       18.44       21.82      0.88 o 
  -2  -2  12       77.61       68.86      1.51 o 
  -1  -2  12        5.23        3.75      0.29 o 
   0  -2  12       19.28       15.67      0.54 o 
   1  -2  12       19.56       16.93      0.56 o 
   2  -2  12       26.07       26.06      0.62 o 
   3  -2  12       90.37       84.13      2.12 o 
   4  -2  12        5.15        4.75      1.10 o 
   5  -2  12       11.39       11.54      0.83 o 
  -6  -1  12       10.86       13.38      0.80 o 
  -5  -1  12       13.92       16.21      0.80 o 
  -4  -1  12       14.83       14.66      0.60 o 
  -3  -1  12       22.94       19.60      0.64 o 
  -2  -1  12       91.95       77.31      1.65 o 
  -1  -1  12        0.63        0.29      0.16 o 
   0  -1  12        0.00        0.02      0.13 o 
   1  -1  12       58.96       48.08      1.12 o 
   2  -1  12       11.34       11.07      0.54 o 
   3  -1  12       77.42       69.91      1.81 o 
   4  -1  12        1.34        0.91      0.34 o 
   5  -1  12        1.00        0.84      0.30 o 
  -6   0  12        0.00       -0.14      0.28 o 
  -5   0  12       11.32       11.30      0.53 o 
  -4   0  12       71.17       64.88      1.48 o 
  -3   0  12        0.00       -0.08      0.16 o 
  -2   0  12        1.64        1.77      0.23 o 
  -1   0  12       58.84       47.78      1.12 o 
   0   0  12       61.08       62.44      1.37 o 
   1   0  12      144.09      123.22      2.42 o 
   2   0  12        0.02       -0.10      0.19 o 
   3   0  12        0.66        0.77      0.19 o 
   4   0  12        3.11        3.84      0.32 o 
   5   0  12        1.81        2.54      0.31 o 
  -6   1  12       24.83       26.69      1.26 o 
  -5   1  12        6.48        5.34      0.41 o 
  -4   1  12        7.36        7.13      0.39 o 
  -3   1  12      102.33       88.07      1.85 o 
  -2   1  12        6.38        6.30      0.60 o 
  -1   1  12       44.01       30.15      0.81 o 
   0   1  12       37.43       35.51      1.87 o 
   1   1  12       58.89       57.64      1.62 o 
   2   1  12        6.41        5.24      0.44 o 
   3   1  12        1.23        1.24      0.22 o 
   4   1  12        0.39        0.50      0.21 o 
   5   1  12        8.78       12.98      0.59 o 
  -6   2  12        3.80        3.82      0.60 o 
  -5   2  12       59.47       54.78      1.33 o 
  -4   2  12        1.38        1.25      0.28 o 
  -3   2  12       25.13       18.48      0.62 o 
  -2   2  12       73.37       67.68      1.48 o 
  -1   2  12      159.25      156.29      3.01 o 
   0   2  12        1.32        0.55      0.25 o 
   1   2  12        0.04        0.09      0.22 o 
   2   2  12        1.11        1.15      0.30 o 
   3   2  12        3.32        5.15      0.75 o 
   4   2  12        1.34        1.94      0.28 o 
  -6   3  12        0.40        0.86      0.36 o 
  -5   3  12       46.08       42.69      1.40 o 
  -4   3  12       17.04       15.65      0.58 o 
  -3   3  12       46.24       43.90      1.09 o 
  -2   3  12       22.54       23.62      0.72 o 
  -1   3  12       12.69       11.22      0.46 o 
   0   3  12        6.01        5.36      0.44 o 
   1   3  12        3.97        4.60      0.44 o 
   2   3  12        9.43       10.27      0.63 o 
   3   3  12        0.36        0.94      0.32 o 
   4   3  12        0.27        0.89      0.32 o 
  -6   4  12        0.88        1.32      0.41 o 
  -5   4  12        9.70        9.06      0.49 o 
  -4   4  12       30.49       29.42      0.86 o 
  -3   4  12       43.25       41.14      1.06 o 
  -2   4  12       13.01       11.32      0.53 o 
  -1   4  12        3.14        3.14      0.37 o 
   0   4  12       31.32       38.15      1.55 o 
   1   4  12        0.25        0.28      0.26 o 
   2   4  12        2.04        1.56      0.63 o 
   3   4  12        0.22        0.25      0.29 o 
  -5   5  12       11.43       12.63      0.77 o 
  -4   5  12        1.43        1.84      0.29 o 
  -3   5  12        0.54        0.44      0.34 o 
  -2   5  12        6.45        9.26      0.45 o 
  -1   5  12        1.90        2.01      0.68 o 
   0   5  12        2.60        3.19      0.41 o 
   1   5  12        1.35        1.61      0.36 o 
   2   5  12       16.20       16.53      0.84 o 
  -4   6  12        0.40        0.37      0.33 o 
  -3   6  12        2.03        2.29      0.32 o 
  -2   6  12        0.14        0.10      0.27 o 
  -1   6  12        6.14        7.53      0.73 o 
   0   6  12       18.98       19.47      1.11 o 
   1   6  12        1.91        1.26      0.36 o 
   0  -7  13       29.44       34.31      1.49 o 
   1  -7  13        3.68        3.30      0.90 o 
   2  -7  13        1.80        2.68      0.41 o 
  -2  -6  13       38.12       47.78      1.63 o 
  -1  -6  13        2.88        3.26      0.45 o 
   0  -6  13        4.95        5.68      0.52 o 
   1  -6  13        0.72        0.55      0.21 o 
   2  -6  13        2.14        1.88      0.93 o 
   3  -6  13        1.18        2.09      0.58 o 
  -3  -5  13        0.23        0.20      0.30 o 
  -2  -5  13       12.39       15.56      0.81 o 
  -1  -5  13        0.00        0.30      0.25 o 
   0  -5  13        0.17        0.22      0.24 o 
   1  -5  13        2.72        4.07      0.41 o 
   2  -5  13        2.54        2.60      0.29 o 
   3  -5  13        1.25        0.24      0.27 o 
   4  -5  13        2.66        2.61      0.51 o 
  -4  -4  13       21.13       26.03      1.11 o 
  -3  -4  13        1.31        1.65      0.36 o 
  -2  -4  13        0.99        1.67      0.33 o 
  -1  -4  13        2.00        2.01      0.35 o 
   0  -4  13       12.16       11.01      0.95 o 
   1  -4  13        0.01       -0.10      0.21 o 
   2  -4  13        1.07        0.34      0.17 o 
   3  -4  13        0.55        1.20      0.24 o 
   4  -4  13        3.72        5.08      0.48 o 
   5  -4  13        3.52        3.90      0.47 o 
  -5  -3  13        6.45        7.88      0.63 o 
  -4  -3  13        2.99        3.85      0.47 o 
  -3  -3  13        0.33        0.27      0.24 o 
  -2  -3  13        8.57        7.78      0.84 o 
  -1  -3  13        2.99        2.96      0.35 o 
   0  -3  13        3.66        3.84      0.38 o 
   1  -3  13        0.68        0.61      0.20 o 
   2  -3  13       15.19       16.90      0.68 o 
   3  -3  13        2.44        2.19      0.26 o 
   4  -3  13        1.67        1.64      0.56 o 
   5  -3  13       78.92       84.41      3.51 o 
  -5  -2  13        0.01        0.14      0.28 o 
  -4  -2  13        1.41        1.16      0.32 o 
  -3  -2  13        5.27        4.57      0.44 o 
  -2  -2  13       18.01       13.25      0.66 o 
  -1  -2  13       12.79       10.04      0.46 o 
   0  -2  13       28.73       26.11      0.76 o 
   1  -2  13        7.21        6.80      0.51 o 
   2  -2  13       23.79       23.27      0.89 o 
   3  -2  13       93.32       89.45      3.43 o 
   4  -2  13        1.67        1.80      0.26 o 
   5  -2  13       28.69       28.13      1.10 o 
  -6  -1  13        0.08        0.25      0.33 o 
  -5  -1  13        0.85        1.32      0.35 o 
  -4  -1  13       13.98       12.62      0.69 o 
  -3  -1  13        4.08        3.16      0.30 o 
  -2  -1  13        3.86        2.79      0.27 o 
  -1  -1  13        0.28        0.32      0.17 o 
   0  -1  13       12.15        8.98      0.42 o 
   1  -1  13      106.58       92.72      1.92 o 
   2  -1  13        0.14        0.18      0.22 o 
   3  -1  13       42.19       39.59      1.27 o 
   4  -1  13        0.02        0.29      0.22 o 
   5  -1  13        3.02        3.25      0.42 o 
  -6   0  13        4.12        4.55      0.51 o 
  -5   0  13        0.03       -0.15      0.32 o 
  -4   0  13        0.27       -0.08      0.19 o 
  -3   0  13        6.89        5.27      0.35 o 
  -2   0  13        0.24        0.67      0.20 o 
  -1   0  13       90.49       67.01      4.34 o 
   0   0  13       21.97       19.13      0.62 o 
   1   0  13       22.03       16.99      0.74 o 
   2   0  13       16.34       15.17      0.71 o 
   3   0  13        9.92       11.99      1.02 o 
   4   0  13        3.09        3.35      0.32 o 
   5   0  13        1.27        1.64      0.29 o 
  -6   1  13        0.20       -0.13      0.41 o 
  -5   1  13        5.40        4.82      0.38 o 
  -4   1  13        0.73        0.56      0.21 o 
  -3   1  13       17.81       12.72      0.52 o 
  -2   1  13       21.99       18.51      0.74 o 
  -1   1  13       45.95       35.41      0.93 o 
   0   1  13       38.40       39.05      1.12 o 
   1   1  13        3.29        4.10      0.40 o 
   2   1  13        6.44        6.75      0.50 o 
   3   1  13        0.07       -0.26      0.51 o 
   4   1  13        0.91        1.70      0.38 o 
  -6   2  13        4.47        4.37      0.39 o 
  -5   2  13        0.02       -0.10      0.20 o 
  -4   2  13        1.01        0.54      0.21 o 
  -3   2  13       69.83       58.58      1.37 o 
  -2   2  13       15.20       15.88      0.58 o 
  -1   2  13       12.22       12.09      0.50 o 
   0   2  13        0.01        0.30      0.24 o 
   1   2  13        5.79        5.18      0.45 o 
   2   2  13        0.14        0.65      0.38 o 
   3   2  13       22.78       23.96      1.24 o 
   4   2  13        5.24        6.33      0.56 o 
  -6   3  13        0.52       -0.08      0.47 o 
  -5   3  13       18.32       17.20      0.66 o 
  -4   3  13        9.02        9.50      0.48 o 
  -3   3  13        4.62        4.88      0.36 o 
  -2   3  13        0.03        0.03      0.18 o 
  -1   3  13        5.80        6.10      0.48 o 
   0   3  13        2.68        3.30      0.40 o 
   1   3  13       49.03       53.77      1.64 o 
   2   3  13        0.00        0.14      0.28 o 
   3   3  13        0.03       -0.04      0.29 o 
  -5   4  13        4.84        5.18      0.60 o 
  -4   4  13        0.29        0.35      0.22 o 
  -3   4  13        2.79        2.87      0.31 o 
  -2   4  13       24.87       27.45      0.82 o 
  -1   4  13       25.42       28.79      1.06 o 
   0   4  13        0.05        0.20      0.26 o 
   1   4  13        6.03        5.12      0.49 o 
   2   4  13        7.12        8.68      0.64 o 
  -4   5  13       10.47       10.47      1.55 o 
  -3   5  13       10.16       13.01      0.57 o 
  -2   5  13        0.90        0.77      0.31 o 
  -1   5  13       12.81       13.45      1.01 o 
   0   5  13        0.60        0.47      0.35 o 
   1   5  13        0.01        0.02      0.28 o 
  -3   6  13        5.08        6.79      0.55 o 
  -2   6  13        1.26        1.36      0.35 o 
  -1   6  13        2.20        2.79      0.42 o 
  -1  -6  14        0.00        0.03      0.29 o 
   0  -6  14        0.21        0.52      0.31 o 
   1  -6  14        1.05        1.09      0.42 o 
   2  -6  14        0.34        0.60      0.50 o 
  -2  -5  14        1.59        2.88      0.45 o 
  -1  -5  14        1.39        0.62      0.37 o 
   0  -5  14        0.13        0.41      0.27 o 
   1  -5  14        2.81        2.75      0.60 o 
   2  -5  14        1.31        0.87      0.30 o 
   3  -5  14        0.81        2.06      0.55 o 
  -3  -4  14        4.86        6.08      0.56 o 
  -2  -4  14        1.10        1.14      0.33 o 
  -1  -4  14        1.64        0.67      0.28 o 
   0  -4  14        0.99        1.47      0.33 o 
   1  -4  14        0.20        0.01      0.24 o 
   2  -4  14        2.88        2.56      0.67 o 
   3  -4  14        0.66        1.09      0.52 o 
   4  -4  14        0.84        0.35      0.49 o 
  -4  -3  14        1.34        1.21      0.36 o 
  -3  -3  14        0.01        0.02      0.24 o 
  -2  -3  14        1.20        1.78      0.34 o 
  -1  -3  14        4.34        5.08      0.46 o 
   0  -3  14        6.68        5.42      0.45 o 
   1  -3  14        0.16        0.14      0.19 o 
   2  -3  14        3.02        3.68      0.32 o 
   3  -3  14        0.05        0.16      0.24 o 
   4  -3  14        0.10        0.88      0.50 o 
  -5  -2  14        0.38        0.26      0.32 o 
  -4  -2  14        1.47        1.13      0.34 o 
  -3  -2  14       15.01       16.71      1.48 o 
  -2  -2  14       10.52       11.66      0.64 o 
  -1  -2  14        1.07        1.44      0.24 o 
   0  -2  14        3.49        4.06      0.32 o 
   1  -2  14        2.23        2.71      0.28 o 
   2  -2  14        0.16        0.29      0.47 o 
   3  -2  14       11.03        8.76      0.59 o 
   4  -2  14       17.00       19.19      1.35 o 
  -5  -1  14        8.91        9.66      0.66 o 
  -4  -1  14       10.77       14.39      2.00 o 
  -3  -1  14        0.18        0.15      0.20 o 
  -2  -1  14        8.82       10.69      0.49 o 
  -1  -1  14        6.16        7.38      0.41 o 
   0  -1  14        0.73        0.35      0.18 o 
   1  -1  14       18.89       15.53      0.72 o 
   2  -1  14       10.75       11.85      0.64 o 
   3  -1  14        1.57        1.06      0.31 o 
   4  -1  14       27.22       29.75      1.13 o 
  -5   0  14        2.61        2.78      0.42 o 
  -4   0  14        8.25        8.44      0.52 o 
  -3   0  14        2.34        3.25      0.35 o 
  -2   0  14        8.85        7.24      0.40 o 
  -1   0  14        7.39        6.06      0.46 o 
   0   0  14       14.55       17.57      0.72 o 
   1   0  14        9.70        7.66      0.53 o 
   2   0  14       41.91       40.03      2.95 o 
   3   0  14        8.87       10.13      0.63 o 
   4   0  14        2.90        3.65      0.46 o 
  -5   1  14        0.48        0.83      0.26 o 
  -4   1  14        3.78        3.59      0.34 o 
  -3   1  14        1.14        1.13      0.37 o 
  -2   1  14       10.72       11.74      0.51 o 
  -1   1  14       21.13       17.78      0.63 o 
   0   1  14       23.69       22.15      0.90 o 
   1   1  14        3.69        4.16      0.51 o 
   2   1  14        8.14        9.57      0.61 o 
   3   1  14        0.15        0.30      0.29 o 
   4   1  14        3.63        6.14      0.89 o 
  -5   2  14        0.00        0.18      0.23 o 
  -4   2  14        0.11       -0.10      0.21 o 
  -3   2  14        5.86        4.68      0.35 o 
  -2   2  14       20.52       17.65      0.80 o 
  -1   2  14       12.18       12.17      0.52 o 
   0   2  14        1.33        1.07      0.31 o 
   1   2  14        2.74        2.06      0.42 o 
   2   2  14        3.53        5.25      0.61 o 
   3   2  14       11.85       14.22      0.80 o 
  -5   3  14        2.77        2.82      0.35 o 
  -4   3  14       15.78       15.12      0.62 o 
  -3   3  14       19.76       19.02      0.68 o 
  -2   3  14        1.50        1.88      0.26 o 
  -1   3  14        0.02        0.41      0.26 o 
   0   3  14       11.27       13.56      0.73 o 
   1   3  14        4.00        5.31      0.51 o 
   2   3  14        9.77       12.62      0.75 o 
  -4   4  14        0.80        0.92      0.26 o 
  -3   4  14        0.75        0.32      0.23 o 
  -2   4  14        1.74        2.57      0.47 o 
  -1   4  14        2.63        3.81      0.64 o 
   0   4  14        5.50        6.96      0.57 o 
   1   4  14        2.52        3.31      0.46 o 
  -3   5  14        5.52        6.71      0.55 o 
  -2   5  14       13.30       15.40      1.32 o 
  -1   5  14        0.34        0.70      0.32 o 
   0   5  14        0.49        0.96      0.35 o 
  -1  -5  15        3.23        4.85      0.52 o 
   0  -5  15        0.00        0.04      0.48 o 
   1  -5  15        0.24        0.48      0.29 o 
  -2  -4  15        1.06        2.58      0.47 o 
  -1  -4  15        3.01        3.38      0.44 o 
   0  -4  15        9.87        9.62      0.63 o 
   1  -4  15       21.66       28.44      1.09 o 
   2  -4  15        0.34        0.38      0.45 o 
  -3  -3  15        0.55        0.57      0.31 o 
  -2  -3  15        4.02        2.62      0.41 o 
  -1  -3  15        9.20       10.37      0.65 o 
   0  -3  15        5.09        5.31      1.16 o 
   1  -3  15       25.17       32.90      1.63 o 
   2  -3  15        5.47        6.89      0.53 o 
   3  -3  15        0.50        0.77      0.29 o 
  -4  -2  15        1.29        1.27      0.35 o 
  -3  -2  15        1.04        1.05      0.33 o 
  -2  -2  15        7.52        7.20      0.55 o 
  -1  -2  15       44.35       47.69      1.53 o 
   0  -2  15        7.33        8.12      0.92 o 
   1  -2  15        0.22        0.41      0.25 o 
   2  -2  15        1.05        2.13      0.35 o 
   3  -2  15        0.75        0.72      0.30 o 
  -4  -1  15        2.11        1.52      0.36 o 
  -3  -1  15       32.44       34.19      1.24 o 
  -2  -1  15        0.87        1.26      0.26 o 
  -1  -1  15        3.97        6.05      0.40 o 
   0  -1  15        3.18        4.80      0.35 o 
   1  -1  15        0.01       -0.04      0.24 o 
   2  -1  15        5.31        4.51      0.46 o 
   3  -1  15        1.62        2.18      0.38 o 
  -4   0  15        0.47        0.56      0.24 o 
  -3   0  15        9.08       10.50      0.52 o 
  -2   0  15        6.28        7.89      0.45 o 
  -1   0  15        1.03        0.81      0.25 o 
   0   0  15        1.13        0.76      0.28 o 
   1   0  15        4.37        3.97      0.43 o 
   2   0  15        1.60        3.25      0.44 o 
   3   0  15        4.30        5.83      0.53 o 
  -4   1  15        2.85        2.91      0.34 o 
  -3   1  15        4.98        5.80      0.40 o 
  -2   1  15        0.44       -0.09      0.19 o 
  -1   1  15        1.03        0.79      0.23 o 
   0   1  15        1.81        2.67      0.39 o 
   1   1  15        0.43        0.23      0.27 o 
   2   1  15        3.28        4.03      0.47 o 
   3   1  15        3.44        4.69      0.53 o 
  -4   2  15        0.01        0.10      0.23 o 
  -3   2  15        0.17        0.36      0.28 o 
  -2   2  15        0.45        0.63      0.23 o 
  -1   2  15        1.36        1.17      0.33 o 
   0   2  15        5.02        6.97      0.90 o 
   1   2  15       17.73       22.87      1.00 o 
   2   2  15        5.93        9.11      0.66 o 
  -4   3  15        0.61        0.64      0.27 o 
  -3   3  15        0.27        0.33      0.22 o 
  -2   3  15        0.85        1.58      0.35 o 
  -1   3  15       10.87       12.33      0.72 o 
   0   3  15        1.86        3.11      0.46 o 
   1   3  15        0.56        1.68      0.40 o 
  -3   4  15        1.26        1.81      0.62 o 
  -2   4  15        0.30        0.66      0.32 o 
  -1   4  15        0.35        0.56      0.36 o 
   0   4  15       42.59       49.55      2.44 o 
   0  -4  16        0.06       -0.08      0.28 o 
  -2  -3  16        0.18        0.38      0.31 o 
  -1  -3  16        9.28       10.64      0.69 o 
   0  -3  16        3.28        4.45      0.67 o 
   1  -3  16       16.47       19.45      1.24 o 
  -2  -2  16        1.65        2.11      0.40 o 
  -1  -2  16       10.41       13.31      1.88 o 
   0  -2  16        9.75       14.40      1.07 o 
   1  -2  16        8.91       10.82      0.67 o 
   2  -2  16        0.09       -0.05      0.27 o 
  -3  -1  16       11.66       15.90      0.82 o 
  -2  -1  16        7.52       10.58      0.66 o 
  -1  -1  16        1.72        2.07      0.30 o 
   0  -1  16        0.43        1.07      0.33 o 
   1  -1  16       19.70       21.54      0.94 o 
   2  -1  16        0.00       -0.10      0.26 o 
  -3   0  16        0.34        0.36      0.25 o 
  -2   0  16        3.89        5.10      0.40 o 
  -1   0  16       38.18       43.97      1.17 o 
   0   0  16        1.39        1.96      0.37 o 
   1   0  16        0.00        0.00      0.26 o 
   2   0  16        0.34        0.35      0.33 o 
  -3   1  16       23.35       27.47      0.91 o 
  -2   1  16        5.27        5.68      0.42 o 
  -1   1  16        2.63        2.31      0.39 o 
   0   1  16        3.03        3.66      0.46 o 
   1   1  16        3.46        4.36      0.51 o 
  -3   2  16       10.54       11.99      0.72 o 
  -2   2  16        1.16        1.12      0.38 o 
  -1   2  16        0.00        0.54      0.32 o 
   0   2  16        0.02        0.21      0.31 o 
                                                 
